# Supplementary material for: Effect of aging and body characteristics on facial sexual dimorphism in the Caucasian Population
Source: PLoS One. 2020 May 14;15(5):e0231983. doi: 10.1371/journal.pone.0231983 (PMC7224454; doi:10.1371/journal.pone.0231983)
Supplement: S1 Dataset — (XLSX) [file pone.0231983.s001.xlsx]

## Sheet: Sheet1
Age ranges	sex	group	BMI	g, X	g, Y	g, Z	n, X	n, Y	n, Z	enL, X	enL, Y	enL, Z	enR, X	enR, Y	enR, Z	exL, X	exL, Y	exL, Z	exR, X	exR, Y	exR, Z	psL, X	psL, Y	psL, Z	psR, X	psR, Y	psR, Z	piL, X	piL, Y	piL, Z	piR, X	piR, Y	piR, Z	prn, X	prn, Y	prn, Z	sn, X	sn, Y	sn, Z	alL, X	alL, Y	alL, Z	alR, X	alR, Y	alR, Z	ls, X	ls, Y	ls, Z	li, X
3	M	1	25.2	-3.17	30.11	10.37	-3.779	10.986	14.001	16.635	-0.052	1.109	-22.899	0.701	-1.332	40.991	-2.472	-1.569	-47.686	0.434	-4.252	30.894	21.4	4.662	-35.144	22.025	2.129	29.194	-22.471	6.28	-36.22	-21.777	1.874	-1.883	-28.613	45.585	-2.345	-43.553	27.865	16.337	-33.363	22.571	-20.532	-31.848	20.468	-2.911	-60.459	25.033	-3.483
3	M	1	27.1	-1.693	31.733	10.412	-1.383	8.553	13.765	15.828	-0.438	0.458	-19.252	-0.855	-0.492	39.176	-2.223	0.551	-42.649	-1.629	-0.387	27.854	12.932	7.073	-28.961	14.794	6.232	27.672	-20.015	5.964	-29.47	-16.264	6.122	-2.097	-29.49	43.064	-2.574	-44.346	24.583	18.513	-36.481	21.062	-24.265	-36.289	22.308	-4.249	-61.561	27.31	-3.933
4	M	1	24.9	0.926	28.64	6.428	1.255	9.981	7.842	18.676	-1.682	-0.197	-19.614	0.996	0.287	43.58	-1.697	-2.986	-42.547	0.932	-4.681	32.534	18.61	1.482	-29.334	21.58	1.842	32.108	-19.251	5.321	-28.734	-15.522	6.807	-1.079	-28.344	41.197	-1.744	-40.058	23.785	18.406	-30.591	23.44	-21.598	-27.173	21.144	-2.675	-55.191	18.751	-2.731
3	M	1	18.4	-0.234	25.406	22.188	-0.925	3.617	22.989	23.063	-1.202	1.642	-18.69	0.851	-0.924	48.711	-3.748	-2.871	-44.904	-2.301	-4.276	36.945	15.185	12.645	-30.276	17.554	15.114	35.347	-23.488	9.922	-29.73	-20.266	8.385	0.19	-37.156	46.442	-0.145	-50.649	23.314	19.39	-40.284	25.69	-19.938	-37.455	23.378	-1.543	-68.435	16.663	-1.521
4	M	1	22.9	-0.532	24.848	10.771	-0.768	10.864	9.922	22.914	-1.544	0.2	-25.083	1.075	-0.333	45.062	-2.396	-2.567	-46.037	-0.467	-4.844	34.446	15.756	0.385	-36.213	16.824	-2.594	33.615	-19.072	0.892	-35.435	-17.06	-0.209	-1.126	-25.42	39.905	-1.643	-42.664	23.396	18.448	-32.36	20.782	-21.884	-33.801	19.663	-3.544	-61.628	23.714	-3.244
2	M	1	28.2	-0.619	23.317	11.325	-1.637	7.9	10.838	19.726	-0.764	-0.508	-22.944	-0.799	-0.055	43.804	-1.18	-3.189	-44.189	-1.035	-3.342	31.807	14.062	5.586	-32.598	12.415	3.676	30.92	-20.182	5.064	-32.208	-20.142	4.032	-2.943	-29.549	39.447	-2.988	-42.033	20.914	18.923	-34.031	19.209	-22.594	-33.667	18.051	-1.827	-59.254	19.447	-1.822
4	M	1	26.2	-6.063	25.343	11.565	-5.661	11.621	13.51	15.344	-0.561	2.573	-24.243	0.212	0.05	43.877	-5.607	1.119	-55.652	-3.76	-6.123	30.585	11.609	9.021	-40.545	14.449	3.384	28.18	-22.613	8.192	-38.795	-21.163	3.673	-6.585	-28.922	47.048	-6.839	-43.517	26.683	14.57	-32.623	23.647	-27.593	-32.682	21.812	-7.492	-63.156	26.795	-7.732
3	M	1	20.5	-2.435	24.742	17.045	-2.715	9.41	15.851	16.449	-0.176	1.633	-24.208	-0.306	-1.355	41.946	-1.086	-2.643	-47.929	-0.674	-5.332	31.667	18.776	8.264	-35.05	18.548	7.737	31.381	-23.089	4.04	-34.897	-23.641	2.332	-1.333	-36.552	46.529	-2.005	-47.519	25.214	15.273	-36.059	22.536	-20.238	-34.817	21.47	-4.041	-66.931	18.712	-4.477
2	M	1	29.1	-2.734	26.217	13.543	-2.448	13.109	15.103	14.197	-0.314	0.899	-22.301	-0.515	-1.962	41.092	-0.328	1.086	-48.105	-1.257	-6.041	29.147	14.786	9.669	-35.232	16.736	4.698	28.87	-21.478	7.196	-35.168	-21.126	2.805	-0.817	-30.203	48.309	-2.55	-46.256	30.008	17.123	-32.553	26.36	-21.119	-32.087	27.289	-3.122	-63.347	25.319	-3.276
3	M	1	27	-0.374	23.586	16.797	-0.111	3.692	13.888	18.07	-0.536	-0.2	-18.833	-0.539	-0.158	44.824	-3.114	-1.958	-45.256	-1.788	-1.522	31.241	12.07	11.57	-33.08	11.735	9.144	32.427	-22.839	6.059	-32.759	-21.402	5.729	-0.372	-30.516	47.233	-0.864	-45.778	26.214	20.39	-37.434	25	-21.157	-36.386	23.862	-1.694	-57.603	25.34	-1.405
2	M	1		-0.927	25.322	9.477	-2.531	6.625	10.596	17.72	-1.281	0.876	-20.483	0.716	-1.124	44.883	-0.595	-3.076	-47.051	3.758	-4.39	30.923	15.114	4.268	-32.436	19.192	3.16	32.112	-26.913	3.914	-34.348	-24.337	2.663	-1.913	-27.976	39.47	-2.18	-43.773	24.208	16.868	-33.909	20.306	-22.435	-31.773	18.429	-5.952	-59.744	30.392	-5.314
3	M	1	25.7	-2.53	25.357	7.699	-2.806	8.446	8.752	15.744	0.461	0.905	-23.387	0.245	-0.766	39.862	-1.612	-0.664	-44.466	-1.691	-5.215	29.962	17.044	4.511	-32.372	19.601	3.31	28.324	-22.944	6.33	-32.781	-19.539	1.787	-0.576	-36.745	37.908	-1.679	-46.825	18.482	14.705	-33.999	15.04	-19.599	-33.89	15.617	-2.502	-64.65	14.994	-2.601
2	M	1	25.3	-3.089	24.457	14.697	-3.57	6.596	16.28	11.654	2.039	1.04	-20.186	1.386	-1.521	45.405	-4.635	-3.085	-55.204	-5.444	-11.995	28.86	10.435	7.297	-34.36	13.98	5.579	27.015	-23.526	8.119	-35.742	-22.859	2.911	-2.796	-30.652	43.48	-3.25	-42.057	29.265	14.95	-32.375	24.583	-22.747	-33.267	21.712	-4.116	-61.742	22.645	-4.686
2	M	1	27.2	-3.331	22.776	12.653	-2.346	10.746	13.379	19.265	-0.509	0.816	-23.134	0.265	-0.924	43.98	-3.568	-2.644	-48.412	-2.655	-6.694	33.881	13.881	7.638	-34.683	16.195	6.038	34.707	-16.8	4.874	-33.794	-20.865	3.244	-0.805	-34.799	50.538	-1.167	-51.108	25.523	22.214	-37.268	20.792	-24.246	-38.066	21.396	-1.951	-67.834	24.713	-1.727
4	M	1	29.8	-3.426	27.34	9.168	-3.666	10.629	9.715	13.792	-1.614	0.57	-23.121	0.639	-0.574	42.055	-3.168	-0.507	-47.852	-0.244	-3.381	29.583	16.412	4.301	-35.289	18.916	3.553	28.699	-18.873	5.82	-34.545	-16.604	2.721	-4.295	-31.48	43.149	-5.958	-44.451	23.303	14.513	-35.222	21.429	-23.173	-31.991	20.668	-6.637	-61.413	16.855	-7.09
2	F	1	28.4	-1.658	26.276	5.695	-2.095	12.054	6.553	14.966	-2.207	0.475	-15.781	0.078	-0.614	40.961	-4.611	-2.892	-45.48	-2.765	-6.432	27.599	11.512	3.946	-29.718	12.307	1.919	26.369	-15.677	11.151	-30	-13.939	7.238	-1.52	-15.804	37.846	-2.083	-30.121	24.29	13.347	-19.913	21.356	-17.791	-19.918	20.967	-2.464	-46.937	23.144	-2.723
4	F	1	25.3	-0.767	22.957	7.32	-1.439	9.482	9.912	14.637	0.844	0.011	-16.475	2.572	-1.961	43.285	-7.46	-2.955	-46.153	-2.777	-5.55	28.473	8.74	3.902	-29.844	15.168	-0.192	27.559	-16.901	11.538	-31.06	-10.475	6.298	-2.189	-20.775	41.78	-1.834	-35.136	24.122	12.766	-26.006	24.972	-17.856	-25.635	23.702	-1.592	-48.963	30.687	-1.951
3	F	1	32	-0.023	23.831	7.026	-0.352	10.76	11.287	17.45	-0.935	0.254	-20.192	-1.518	-0.402	45.735	-1.825	-3.49	-46.079	-5.719	-3.333	30.594	19.053	2.101	-33.066	15.685	2.569	30.638	-12.484	10.653	-32.08	-12.756	9.34	-0.106	-16.484	47.806	0.23	-33.565	33.308	18.015	-20.228	28.466	-18.124	-21.303	27.307	-0.253	-45.117	32.964	-0.692
2	F	1	21.5	-0.275	24.959	8.931	-0.767	11.02	13.55	14.941	-1.047	1.102	-16.863	1.951	0.342	38.126	-3.468	-2.842	-39.02	2.356	-4.617	28.879	17.124	3.294	-27.276	18.634	1.386	27.276	-12.956	11.422	-28.071	-9.594	10.768	-0.7	-6.504	46.385	-0.647	-24.961	39.017	16.177	-14.021	33.372	-18.162	-13.799	33.525	-1.12	-37.965	43.962	-1.43
4	F	1	23.4	-0.169	25.006	10.582	-0.687	11.805	15.364	19.103	-0.807	0.912	-21.518	1.017	-0.579	39.48	-1.341	0.095	-42.428	0.497	-1.531	29.929	19.55	4.662	-31.787	21.375	3.845	29.357	-14.209	12.369	-30.834	-12.247	10.349	-3.418	-18.898	46.168	-3.655	-31.404	30.548	15.658	-23.639	28.46	-20.96	-22.765	27.175	-4.134	-49.777	29.191	-4.199
4	F	1	27.9	-0.31	27.329	11.382	-0.31	8.448	11.29	13.723	1.143	0.228	-16.334	0.156	-1.052	41.744	-3.264	-1.717	-41.779	-2.785	-2.414	30.961	16.977	7.536	-28.671	14.766	6.298	28.761	-15.193	8.761	-27.941	-14.305	7.858	-0.097	-25.97	40.452	-0.12	-41.397	23.846	16.505	-30.696	22.827	-16.28	-30.86	22.385	-0.652	-54.475	19.073	-0.65
4	F	1	29.1	-0.838	25.898	5.033	-1.044	14.74	10.193	18.614	-0.065	0.779	-22.283	0.683	-0.76	42.535	-0.893	-1.634	-44.118	-0.28	-3.832	31.652	21.99	0.598	-33.972	18.987	-0.618	30.663	-14.028	8.085	-33.55	-14.643	6.71	-1.767	-13.355	41.833	-2.458	-32.432	29.074	15.262	-25.797	24.226	-18.919	-24.436	24.995	-2.74	-47.631	29.348	-3.11
5	F	1	29.5	1.995	23.097	13.152	1.984	8.077	15.015	23.612	-0.625	-0.614	-20.564	0.435	0.397	43.991	-2.066	-0.556	-39.907	-1.117	-1.595	35.179	18.029	6.524	-29.901	17.584	7.858	35.021	-11.864	8.817	-29.558	-10.746	8.97	1.258	-19.132	48.129	1.6	-36.602	33.797	21.295	-26.056	26.136	-17.366	-25.451	27.74	1.587	-45.471	36.024	1.569
2	F	1	30.5	1.739	20.043	4.58	1.169	9.088	9.672	18.829	-0.118	0.271	-12.832	0.047	-0.444	48.278	-6.165	-8.273	-46.332	-6.324	-7.957	35.021	12.479	-1.226	-29.417	12.515	-0.775	33.909	-14.08	8.683	-30.155	-17.534	9.038	0.132	-17.168	44.697	0.418	-32.704	30.471	20.091	-25.916	26.848	-17.179	-24.671	25.528	-0.322	-49.233	32.334	-0.858
2	F	1	18.7	1.776	25.795	8.477	0.506	7.28	13.875	19.047	-0.694	0.895	-17.925	-0.401	-0.42	43.272	-0.077	-2.199	-41.741	-0.174	-0.729	31.382	20.579	4.399	-28.93	19.567	6.173	30.494	-15.802	8.314	-28.999	-14.592	8.546	-0.763	-21.64	44.777	-0.71	-39.701	30.046	17.18	-30.357	24.349	-16.453	-29.088	25.586	-1.193	-52.871	26.63	-1.178
2	F	1	22.6	-0.677	25.686	8.197	-1.321	8.954	11.331	20.648	-0.105	0.568	-20.289	-0.244	-0.574	44.457	-0.492	-3.104	-44.246	-2.716	-4.402	32.676	15.509	4.323	-31.676	16.748	3.829	31.517	-20.159	7.608	-30.942	-18.725	5.655	-2.063	-21.47	43.148	-1.804	-36.606	27.226	15.892	-26.964	23.866	-17.282	-26.688	21.78	-2.258	-52.121	28.715	-2.665
3	F	1	21.9	-2.108	27.105	5.191	-2.276	10.116	8.49	17.837	-1.145	0.934	-22.361	1.361	-1.219	41.192	-5.015	-2.435	-45.777	1.133	-5.452	31.373	15.098	-0.986	-32.953	18.236	-2.435	29.083	-16.249	9.26	-33.829	-11.815	6.051	-3.575	-15.214	43.209	-4.238	-33.084	27.68	14.587	-22.402	26.078	-21.467	-20.744	24.021	-4.694	-45.925	29.369	-5.639
3	F	1	22.7	-0.889	28.939	6.184	-0.855	13.504	9.243	14.169	1.583	-0.931	-17.732	-0.245	0.67	44.015	-4.187	-3.188	-44.448	-5.576	-3.899	30.064	18.787	1.754	-30.778	19.009	0.82	29.991	-16.221	8.765	-29.05	-16.877	8.294	0.328	-21.197	44.129	0.164	-37.888	26.193	16.767	-30.992	24.662	-16.318	-31.809	24.789	3.326	-53.991	26.526	3.393
3	F	1	22.3	2.504	25.099	4.347	1.471	9.67	8.483	23.688	-0.995	0.067	-16.969	0.234	-0.097	46.949	-3.79	-4.156	-41.95	-1.482	-2.774	36.21	21.136	-3.5	-28.209	22.899	-3.289	35.8	-20.041	7.15	-28.344	-17.076	7.822	-0.927	-18.471	43.757	-0.087	-35.169	28.014	15.699	-28.105	24.312	-15.159	-26.597	24.043	-0.356	-51.283	29.168	0.235
4	F	1		0.949	26.561	11.021	0.433	5.991	14.585	18.972	0.337	0.07	-19.358	-1.034	-0.25	46.149	0.425	-6.458	-43.792	-0.357	-3.791	31.984	18.517	6.167	-31.272	16.892	5.959	32.178	-17.967	6.159	-30.983	-18.818	6.785	-0.195	-32.485	45.781	-0.084	-45.814	22.959	19.328	-34.858	22.121	-18.999	-35.6	21.51	0.855	-58.149	19.838	1
3	F	2	33.1	-0.114	22.134	12.484	-0.392	3.584	11.853	17.965	-1.498	-0.007	-20.371	0.377	-0.726	45.373	-4.95	-3.294	-45.876	-0.951	-4.754	32.549	15.269	7.71	-31.903	18.685	7.262	31.989	-20.252	9.594	-32.293	-17.291	8.095	-0.878	-30.988	36.429	-0.711	-45.629	16.632	18.59	-36.717	16.08	-20.339	-34.906	16.169	-0.859	-59.102	16.786	-0.813
4	F	2	25.4	-0.289	26.518	10.576	-0.645	9.115	14.627	17.51	-0.272	-0.029	-16.808	-0.238	-0.49	39.837	-1.986	-0.669	-39.156	0.097	-1.049	29.782	17.807	6.137	-28.323	17.354	7.619	29.709	-16.415	7.474	-28.012	-14.416	7.962	-1.122	-24.018	46.605	-1.565	-40.7	28.997	18.267	-32.835	24.075	-19.306	-31.95	24.19	-1.856	-57.665	30.527	-2.37
4	F	2	27.2	0.154	24.656	9.521	0.335	18.041	10.577	19.281	-0.339	-0.223	-17.281	-0.284	-1.06	42.773	-3.525	-0.753	-45.334	-4.381	-6.006	32.109	13.974	6.209	-32.599	15.74	4.423	32.44	-25.378	-1.005	-31.638	-23.512	-2.503	-0.672	-23.061	38.04	-0.401	-38.874	18.89	16.877	-32.363	15.251	-17.503	-30.499	13.008	0.297	-52.442	22.714	-0.267
4	F	2	28.9	0.549	24.293	5.738	0.603	7.81	14.126	18.102	-0.704	-0.336	-15.129	0.251	0.64	45.935	-7.487	-7.271	-43.474	-5.166	-3.176	32.074	17.354	0.787	-28.619	17.888	4.957	33.14	-26.864	18.223	-28.146	-20.032	17.059	-1.134	-19.179	45.921	-0.003	-35.002	32.46	19.282	-27.411	23.362	-19.146	-25.821	24.717	-0.152	-46.182	29.77	0.12
4	F	2	41.3	-0.182	27.33	11.675	0.212	8.491	11.878	17.575	0.925	0.992	-20.738	-0.707	-1.21	43.558	-0.224	-4.314	-44.108	-0.786	-4.872	29.607	21.161	7.021	-31.055	18.222	7.378	31.463	-17.402	4.949	-30.179	-19.111	3.197	-0.484	-30.966	43.653	0.413	-44.145	22.983	18.049	-31.792	17.779	-18.483	-33.417	15.894	0.693	-56.541	25.586	0.829
3	F	2	33.1	-3.229	27.559	6.595	-1.928	10.353	8.505	18.216	-0.712	-0.146	-18.346	0.302	-0.21	43.944	-1.184	-3.309	-45.701	-3.373	-4.413	30.477	19.496	1.492	-31.949	15.918	3.988	31.323	-18.848	8.325	-32.332	-19.373	10.438	-0.487	-23.869	44.461	-0.443	-41.051	30.774	18.169	-32.491	25.096	-19.488	-32.816	25.966	-2.003	-55.209	34.693	-1.992
3	F	2	28.2	1.197	29.699	7.167	1.479	13.441	9.748	21.331	0.746	-0.692	-16.841	-0.667	1.429	46.81	-1.364	-2.467	-42.758	-2.953	-0.16	33.908	21.737	2.296	-30.326	21.644	4.705	33.769	-17.266	8.976	-29.756	-16.471	11.019	1.066	-20.704	44.007	1.729	-35.255	28.784	18.889	-29.166	24.756	-16.004	-29.838	23.927	1.872	-47.555	35.661	1.984
4	F	2	29.2	2.732	27.458	0.407	2.25	12.094	7.183	22.279	0.703	0.359	-17.047	3.493	0.386	43.018	-2.062	0.007	-38.266	5.225	-3.372	32.606	16.225	-1.119	-26.238	20.514	-1.871	31.839	-21.018	7.948	-27.361	-16.413	7.616	0.846	-22.994	43.88	0.437	-39.305	24.97	19.28	-30.766	20.34	-17.096	-30.614	22.42	0.018	-54.1	30.535	-0.531
4	F	2	28.3	-0.296	28.402	9.288	-0.053	11.393	9.091	19.64	0.093	-0.137	-19.951	0.48	-0.028	40.254	-0.919	-3.652	-41.86	1.11	-4.27	30.116	19.886	4.58	-29.611	23.096	5.433	30.695	-19.861	7.298	-28.306	-17.55	6.088	-0.654	-29.985	39.582	-0.639	-40.993	20.393	18.28	-32.567	16.197	-19.046	-31.205	17.038	-0.361	-56.758	21.144	-0.096
2	F	2	25.4	-0.851	23.039	7.136	-0.751	10.197	9.795	17.432	1.093	-0.035	-18.987	-0.522	0.277	44.165	-2.525	-0.865	-44.617	-6.558	-3.167	30.445	12.831	3.21	-32.507	11.242	3.339	29.57	-13.34	9.405	-30.752	-17.554	10.418	-0.147	-21.902	46.942	0.065	-35.573	31.813	18.746	-27.976	27.184	-19.422	-29.437	26.18	-0.307	-51.478	37.418	0.325
4	F	2	27.3	-0.635	27.366	8.241	-0.61	7.888	11.697	18.951	1.225	-1.155	-20.7	-0.161	0.319	47.532	-0.669	-2.947	-49.189	-6.255	-7.915	33.982	16.623	3.725	-33.965	15.553	3.477	34.278	-16.158	5.875	-33.935	-13.764	4.079	-0.215	-25.106	36.41	0.079	-39.863	18.913	19.607	-31.56	18.77	-19.086	-30.945	17.642	-0.442	-52.467	20.802	-0.011
3	F	2	23.4	-0.689	27.111	7.339	-0.673	5.901	10.292	17.657	0.204	0.333	-17.462	-0.479	-0.277	43.069	-0.452	-1.748	-43.319	0.617	-2.915	29.453	16.576	5.908	-29.462	15.684	4.123	29.706	-17.076	7.643	-29.488	-17.304	7.141	-0.643	-22.736	39.773	-0.588	-35.234	24.466	17.99	-26.167	22.889	-17.899	-25.831	22.796	1.065	-50.157	29.402	1.133
3	F	2	25.4	-0.883	29.259	1.595	-0.75	11.464	10.843	16.737	-0.076	0.269	-19.571	0.368	-0.504	44.521	-4.18	-3.401	-45.628	-2.153	-1.829	33.018	16.522	0.971	-32.879	15.62	0.62	32.918	-16.706	10.849	-32.498	-14.329	9.289	-0.834	-14.796	45.946	-1.041	-35.306	32.14	15.869	-25.779	28.749	-18.296	-25.263	27.952	-1.011	-49.714	38.298	-1.871
3	F	2	28	-1.71	28.945	4.487	-1.707	11.411	10.586	17.953	-2.287	0.904	-18.723	0.328	-0.233	46.295	-7.517	-7.19	-46.076	-4.156	-8.139	34.556	12.557	1.039	-32.18	16.394	0.989	33.294	-22.941	3.007	-31.992	-18.944	2.563	-1.104	-19.885	39.18	-2.059	-35.976	25.904	14.742	-29.415	21.307	-18.225	-28.361	20.361	-2.904	-48.049	29.063	-2.935
3	F	2	36.7	-3.816	30.548	5.05	-2.861	6.793	11.019	14.808	-0.305	-0.141	-22.795	0.488	-0.089	44.849	-3.255	-0.808	-51.797	-3.798	-7.178	31.893	16.776	3.961	-37.006	15.897	1.731	30.953	-20.381	8.161	-35.156	-17.988	4.365	-1.382	-25.25	41.955	-1.707	-41.876	21.728	15.282	-32.166	19.801	-19.087	-33.973	20.012	-1.769	-57.083	21.136	-1.796
4	F	2	25.4	0.175	28.075	8.637	-0.051	8.771	10.69	20.143	-1.073	0.69	-19.307	-0.447	-0.448	41.412	0.145	-0.91	-42.32	-0.935	-1.991	30.227	21.328	4.693	-30.553	21.792	3.827	32.009	-22.762	3.35	-31.302	-22.763	3.825	-0.534	-25.319	36.462	-0.505	-39.947	20.092	17.387	-32.982	17.777	-17.368	-31.655	17.051	-0.189	-57.222	25.296	-0.825
5	F	2	23.4	-0.21	23.668	14.57	-0.641	3.048	14.113	17.187	1.09	0.219	-18.046	-1.469	-0.191	41.523	0.726	-3.064	-41.562	-1.521	-2.414	29.676	20.47	8.049	-27.936	16.832	9.132	30.975	-17.378	-0.836	-27.659	-20.564	-0.998	-0.853	-34.38	32.363	-0.392	-46.658	15.342	17.291	-33.572	14.034	-16.868	-35.309	14.7	-0.578	-57.663	16.295	-1.585
2	M	2	25.1	0.001	29.236	12.137	-0.402	4.857	14.175	21.387	-0.955	0.31	-19.768	-0.007	-0.656	47.507	-2.043	-2.204	-47.299	-1.912	-3.564	36.18	14.777	7.066	-34.559	13.751	5.73	35.533	-22.237	5.994	-33.417	-19.279	5.548	-2.102	-31.602	45.776	-2.359	-48.984	24.292	18.862	-35.48	21.556	-21.881	-34.045	21.293	-1.52	-62.841	25.765	-1.596
3	M	2	30.4	-1.349	28.127	8.548	-1.033	13.114	10.993	20.072	0.15	0.506	-19.548	-1.04	-0.605	44.799	-0.743	-0.314	-47.553	-2.612	-1.171	32.733	17.657	5.517	-32.791	17.188	6.64	32.536	-20.797	8.641	-32.82	-18.392	6.127	-1.256	-28.453	51.286	-1.238	-46.005	31.808	18.855	-37.642	29.02	-20.127	-38.619	27.35	-1.373	-65.024	35.009	-2.288
3	M	2	36.4	-0.31	28.512	8.943	-0.311	8.939	12.03	21.653	-1.323	2.169	-21.275	-0.1	0.386	48.085	-4.338	-4.308	-50.025	-3.751	-7.106	34.679	17.653	3.395	-35.35	17.05	2.544	34.74	-22.499	7.827	-34.372	-19.641	6.821	0.207	-28.719	43.894	0.058	-44.974	25.679	21.572	-38.188	20.801	-22.038	-36.417	19.108	-0.47	-65.516	23.227	-0.994
4	M	2		1.603	27.764	12.119	1.159	7.678	13.284	19.528	0.215	0.092	-15.928	-0.389	-0.163	43.946	-0.955	-5.647	-43.377	-3.86	-4.436	33.882	19.361	4.145	-29.033	17.904	9.095	33.563	-18.738	9.106	-29.409	-16.865	7.975	0.917	-24.493	47.295	0.787	-44.282	25.951	21.583	-34.494	21.136	-17.559	-34.507	21.57	2.547	-60.744	19.78	1.378
3	M	2	30.8	-1.078	24.528	14.39	-0.823	6.276	15.32	19.815	0.573	0.007	-16.162	-1.182	-0.185	48.168	-3.157	-6.274	-45.093	-3.594	-4.058	34.93	12.027	6.667	-32.544	10.818	7.144	36.023	-23.988	3.87	-30.175	-22.491	2.538	-0.675	-34.7	42.253	-0.29	-44.277	22.222	14.489	-36.844	15.062	-15.572	-35.887	15.662	-0.378	-63.517	21.869	-0.407
3	M	2	26.4	-1.503	27.522	10.895	-1.111	10.194	11.258	13.987	-0.461	0.676	-18.709	-0.96	-0.809	42.806	-3.81	-2.996	-44.061	-2.113	-1.426	28.886	12.12	9.168	-31.293	10.756	8.093	29.475	-21.034	4.493	-30.72	-20.398	2.643	-0.582	-28.866	41.415	-1.048	-41.191	24.776	17.848	-31.505	18.417	-18.494	-31.107	19.01	-1.114	-55.371	18.231	-0.663
3	M	2	30.5	-0.587	26.654	18.289	0.178	9.241	17.319	19.764	-0.422	-2.006	-21.428	-0.661	1.403	43.226	-3.251	-2.601	-46.425	-2.14	-4.913	32.483	15.25	8.318	-33.464	15.464	6.213	33.258	-20.195	3.588	-32.627	-17.63	4.525	0.034	-30.362	50.145	-0.244	-45.377	31.227	16.091	-36.366	20.322	-16.205	-36.933	20.891	-2.31	-63.888	28.654	-1.558
4	M	2		-2.845	28.537	12.438	-2.836	10.709	13.787	15.318	-0.872	0.712	-19.76	0.373	-1.798	35.825	-1.724	1.478	-43.551	-2.446	-3.857	25.312	12.992	9.188	-30.525	12.205	6.411	26.161	-18.213	7.993	-30.037	-16.549	5.746	-2.634	-34.847	43.762	-2.403	-45.342	25.44	18.128	-35.788	21.603	-21.73	-34.822	20.852	-5.283	-60.12	29.797	-3.587
3	M	2	22.2	1.687	30.814	11.209	0.959	7.741	11.181	19.443	-0.142	0.831	-19.38	-0.169	-0.886	43.439	-3.202	-0.155	-44.571	-2.133	-3.313	34.862	18.048	6.403	-29.95	19.766	5.708	32.054	-22.169	5.528	-31.345	-20.832	2.929	-1.178	-28.252	42.181	-0.569	-44.306	23.988	17.191	-34.85	20.562	-17.312	-35.68	18.394	-1.018	-62.757	32.413	-0.755
4	M	2	26.2	0.998	31.807	11.754	1.47	9.08	13.657	23.941	-0.257	-0.448	-18.782	-0.083	0.394	52.732	-3.393	-6.735	-47.341	-7.637	-4.583	37.904	17.561	4.696	-34.064	15.039	3.939	37.115	-21.861	2.43	-32.212	-24.737	3.189	1.844	-32.578	45.221	2.324	-50.959	26.599	25.735	-40.692	22.77	-21.163	-38.333	21.372	2.939	-70.553	24.168	1.736
4	M	2	26.2	-3.121	26.738	13.913	-2.007	8.989	16.731	19.687	-0.179	0.665	-22.701	0.11	0.244	47.019	-3.044	-5.633	-49.031	-2.15	-6.84	35.231	16.589	5.509	-35.775	18.119	5.956	34.036	-19.823	3.814	-34.931	-17.97	3.254	-2.107	-27.194	41.712	-2.707	-44.123	23.912	14.674	-32.932	21.275	-20.369	-32.5	19.412	-2.451	-63.615	20.909	-2.949
3	M	2	34.3	-1.489	33.413	15.474	-1.489	6.445	15.628	18.149	0.055	-0.001	-17.751	0.86	-0.181	45.035	-0.118	-3.6	-46.323	1.756	-4.778	32.218	20.807	10.821	-32.697	22.024	12.092	32.544	-20.746	2.161	-32.544	-19.409	3.715	-1.438	-28.831	38.911	-1.086	-43.994	20.273	21.456	-32.884	20.126	-22.395	-33.91	19.559	0.021	-61.712	21.125	-0.805
2	M	2	32.5	0.226	29.222	9.978	-0.345	10.259	8.974	20.905	0.253	0.442	-17.864	-0.156	0.02	43.155	-1.828	-1.197	-40.371	-0.46	-1.934	34.556	14.632	4.923	-28.728	18.166	6.154	32.959	-22.554	5.329	-29.081	-19.653	4.601	-1.341	-23.938	42.785	-0.943	-38.929	27.32	19.535	-30.441	21.351	-20.76	-29.671	19.124	-1.656	-52.468	35.11	-1.918
2	F	3	25	1.457	25.208	6.762	1.45	15.416	9.609	21.426	-0.428	-0.201	-15.546	0.02	0.112	43.867	-2.81	-0.654	-40.391	-2.608	-0.293	32.564	19.901	0.42	-27.867	17.801	4.091	32.632	-21.613	7.64	-27.859	-20.39	7.148	0.813	-24.841	46.487	0.957	-40.178	28.335	18.155	-32.004	24.004	-15.85	-32.507	23.566	0.738	-57.454	31.986	0.512
2	F	3	25	0.595	26.359	7.854	0.336	11.078	11.708	18.166	1.259	-0.064	-18.295	-1.164	0.34	49.863	-4.263	-10.63	-45.588	-3.835	-4.009	34.19	14.008	2.976	-31.361	13.666	3.778	34.406	-15.379	3.651	-31.009	-16.219	5.064	0.605	-23.083	44.717	0.232	-37.153	28.718	17.983	-31.485	24.075	-16.343	-30.312	24.659	0.109	-54.206	34.566	-0.139
4	F	3	34.7	-0.035	28.762	-3.689	-0.016	15.547	2.925	21.019	-0.122	-0.727	-20.815	-1.035	0.447	43.983	-1.636	-1.369	-41.931	-1.97	-0.69	31.864	20.986	-6.531	-32.481	20.585	-5.585	33.476	-17.914	11.553	-31.127	-17.222	12.587	0.789	-17.157	48.353	1.023	-32.158	35.863	20.39	-26.25	27.45	-16.641	-25.319	29.177	1.283	-48.626	44.116	1.033
5	F	3	24	-0.3	31.74	3.556	-0.275	8.883	9.673	20.294	0.843	0.037	-19.163	0.338	0.069	41.231	-1.664	-2.39	-39.652	-1.618	-1.847	31.406	22.829	-0.884	-29.152	22.816	1.154	32	-17.571	6.118	-28.575	-14.372	6.642	-0.388	-23.232	38.762	-0.058	-37.161	25.441	15.558	-27.602	20.091	-17.695	-28.904	19.849	-0.422	-51.876	26.706	0.171
3	F	3	27.5	0.201	27.26	6.642	-0.054	9.692	11.247	20.442	0.739	-0.045	-17.527	-1.022	0.094	45.027	-1.11	-4.083	-43.465	-3.069	-2.387	33.403	20.19	4.115	-29.453	19.282	5.408	33.16	-18.399	7.721	-29.972	-18.225	9.091	0.58	-21.071	43.966	0.376	-37.935	30.274	19.33	-29.598	23.382	-18.177	-28.321	24.299	0.432	-46.842	36.742	0.196
2	F	3	23.9	-2.024	24.324	5.539	-1.969	8.122	11.033	18.67	0.112	0.126	-21.686	-1.191	-0.237	44.823	-2.961	-2.876	-46.727	-4.48	-4.399	32.433	15.408	2.081	-35.14	14.315	0.712	32.969	-23.243	10.609	-33.833	-22.795	8.755	-1.006	-19.204	48.015	-0.657	-33.406	36.864	16.911	-29.162	27.764	-17.705	-29.12	28.583	-0.429	-52.397	45.147	-0.131
3	F	3	22.6	-0.542	30.611	5.924	-0.506	9.845	10.835	19.233	1.61	0.695	-18.744	0.362	0.411	47.812	2.8	-4.511	-47.775	-1.681	-6.478	32.535	18.202	4.23	-33.23	17.24	3.889	32.296	-15.394	10.426	-32.663	-16.677	9.24	0.243	-21.679	42.496	0.755	-37.681	24.651	19.592	-26.785	21.681	-17.875	-27.197	21.776	0.442	-51.443	25.926	0.334
5	F	3	22.4	-0.412	31.428	2.863	-0.465	11.615	9.596	16.846	-0.443	0.454	-16.298	0.586	-0.956	39.265	-2.224	-1.649	-38.808	0.201	-1.987	29.601	17.592	1.717	-27.548	17.925	1.438	30.276	-15.16	10.715	-26.881	-13.894	9.375	0.115	-17.904	43.575	0.548	-35.774	32.863	17.591	-28.003	27.119	-17.258	-26.647	26.39	1.015	-53.902	39.114	1.443
4	F	3	23.5	1.27	28.701	4.853	0.929	10.603	9.418	20.08	0.565	-2.284	-18.724	1.204	1.427	46.532	-6.068	-8.048	-42.91	-2.359	-5.217	33.437	19.882	-1.175	-29.479	21.768	-0.26	32.808	-18.955	3.868	-27.544	-14.402	5.181	0.245	-14.758	40.288	0.413	-30.213	28.985	17.267	-25.036	23.182	-17.605	-25.107	21.909	-0.693	-44.757	33.537	-0.691
3	F	3	25	1.225	28.039	-4.44	1.502	13.465	5.556	21.957	-0.549	-0.38	-18.519	0.205	-0.693	47.61	-6.398	-4.667	-45.093	-2.746	-2.264	35.225	21.228	-7.795	-31.307	20.344	-5.235	36.567	-18.03	13.422	-29.387	-15.051	14.045	3.035	-6.002	44.955	2.596	-28.116	38.316	19.204	-22.704	29.831	-14.749	-23.029	31.768	3.438	-45.292	49.516	4.022
2	F	3	27.7	0.602	29.863	6.417	0.769	9.034	13.645	23.958	-0.937	-0.514	-20.345	0.84	0.65	52.799	-4.088	-10.662	-48.179	-3.501	-3.453	36.648	18.452	-1.56	-33.156	18.973	2.355	37.278	-18.366	9.471	-33.349	-17.853	11.387	0.018	-16.799	50.202	1.129	-32.718	35.765	19.353	-29.54	29.234	-17.305	-28.995	29.48	2.246	-51.177	40.28	2.887
2	F	3	28.7	0.268	28.8	2.796	0.028	10.223	9.762	16.23	0.209	-0.715	-15.737	0.093	0.539	43.104	-5.706	-5.848	-41.755	-3.606	-5.43	31.064	19.731	0.356	-27.46	19.612	1.271	32.121	-19.888	7.171	-26.998	-18.322	8.779	0.13	-22.069	47.628	-0.046	-37.128	32.528	15.479	-29.588	25.92	-16.261	-29.002	27.258	-0.302	-50.687	34.843	0.015
5	F	3	23.9	-1.34	28.228	6.796	-1.401	10.017	12.624	16.014	1.897	-1.035	-15.388	0.633	0.43	40.621	-1.882	-2.581	-43.631	-3.679	-5.432	29.25	19.375	4.035	-29.864	18.412	5.015	29.7	-16.546	9.501	-29.674	-18.475	9.262	-1.029	-26.023	49.85	-0.941	-40.501	33.587	17.353	-31.064	29.387	-19.711	-31.443	28.522	-1.361	-60.217	33.784	-1.075
2	F	3	28	2.299	24.695	8.009	1.672	14.871	9.467	20.427	0.003	0.368	-15.704	0.261	-0.116	45.952	-2.657	0.6	-43.433	-0.231	-2.29	33.481	14.933	2.835	-27.783	17.8	0.732	32.375	-20.562	13.326	-27.388	-15.793	12.462	0.795	-17.024	45.483	-0.115	-32.855	28.949	19.053	-26.277	26.396	-18.069	-23.798	22.842	-1.104	-48.803	35.175	-0.692
3	F	3	24.8	1.249	26.766	10.196	1.508	7.242	12.439	21.143	0.188	-0.028	-17.393	-1.329	-0.041	42.65	0.695	-2.724	-40.597	0.652	-2.157	32.703	17.71	3.404	-27.205	17.249	4.851	32.594	-17.776	5.805	-28.708	-19.913	7.503	0.43	-23.813	42.536	1.433	-39.395	28.087	18.893	-30.647	21.353	-15.932	-30.35	21.644	0.755	-54.943	30.293	1.423
4	F	3	20.3	-0.968	23.974	5.55	-1.068	15.118	6.748	12.811	0.005	-0.428	-17.284	-0.232	-0.724	40.389	-2.542	-4.642	-44.404	-1.945	-5.508	27.045	13.32	2.133	-30.276	13.459	0.906	27.399	-16.741	4.824	-30.113	-15.385	3.666	-0.517	-20.469	38.934	-0.799	-33.033	24.499	16.226	-26.514	17.949	-18.466	-24.943	18.609	-2.338	-48.641	29.466	-2.335
2	F	3	24	-15.801	28.67	7.012	-0.696	8.35	15.296	18.79	0.444	0.188	-16.106	-0.167	0.234	47.298	-5.083	-3.139	-43.49	-0.7	-0.676	34.951	13.419	3.695	-28.488	12.485	6.803	34.633	-19.967	8.65	-29.904	-18.68	9.405	0.038	-23.815	44.454	0.576	-36.921	28.87	17.343	-28.258	22.872	-16.668	-29.18	21.36	0.305	-50.444	30.604	0.306
2	M	3	31.8	2.15	25.481	10.623	1.847	7.655	12.123	22.685	-0.595	-0.084	-21.062	-0.632	0.354	49.795	-5.436	-5.101	-48.096	-4.273	-4.113	37.578	14.547	1.344	-32.837	15.013	2.602	36.97	-25.737	1.309	-32.225	-22.738	2.657	0.916	-28.959	42.728	0.686	-46.259	25.012	20.641	-37.323	19.641	-18.284	-35.664	19.7	0.658	-64.714	29.012	0.368
3	M	3	28.7	-1.699	31.758	12.365	-0.155	10.793	11.895	20.098	0.074	-0.175	-20.425	-0.86	-0.445	48.046	0.07	-3.121	-46.574	-1.186	-3.474	33.02	20.075	5.592	-31.717	18.742	6.428	34.651	-20.909	4.63	-31.572	-21.205	3.69	1.341	-29.481	44.18	1.039	-40.74	30.69	23.029	-36.003	26.292	-19.75	-34.027	25.603	1.335	-62.383	32.528	1.634
5	M	3	22	2.416	30.277	5.697	2.131	13.267	10.959	22.931	0.438	-1.322	-18.326	0.528	1.123	42.921	-2.684	-2.531	-39.947	0.825	-0.658	33.571	18.987	1.795	-26.968	21.018	4.156	34.839	-24.504	8.052	-26.806	-19.171	8.02	1.509	-27.821	48.344	1.729	-41.293	33.871	19.949	-33.507	24.283	-16.49	-33.312	25.209	1.578	-57.529	40.229	1.58
3	M	3	28.4	0.843	34.17	14.747	1.267	9.529	17.761	24.544	-2.318	-0.051	-19.147	0.19	0.439	47.569	-3.165	1.015	-46.731	-1.925	-3.348	34.643	16.208	13.408	-31.981	18.998	11.701	35.374	-21.719	6.837	-33.244	-18.95	8.467	0.619	-35.566	51.394	0.369	-55.446	30.575	21.662	-42.976	25.382	-20.677	-42.701	26.988	0.596	-75.335	33.097	0.618
2	M	3	22	-1.78	26.062	10.618	-1.145	8.708	14.119	21.353	-0.24	0.999	-21.855	1.305	-0.672	45.151	-0.928	-3.91	-46.247	1.454	-2.967	33.653	11.019	6.134	-32.993	12.994	6.88	34.791	-22.864	2.935	-33.588	-20.327	4.129	-0.358	-24.83	42.035	-2.272	-41.526	23.614	13.821	-32.8	19.394	-17.792	-32.382	21.609	-2.66	-58.799	26.259	-2.976
2	M	3	27.5	-1.041	32.616	11.868	-1.319	12.183	14.564	19.562	1.254	0.6	-20.295	-1.82	-0.861	47.738	-1.133	-0.56	-46.863	-1.981	1.025	33.486	17.381	5.376	-31.995	16.193	6.47	34.799	-15.836	6.892	-32.289	-17.276	7.471	0.287	-24.137	52.838	1.719	-43.054	30.061	22.95	-31.18	25.637	-24.274	-32.824	27.714	1.312	-57.91	36.384	1.97
2	M	3	24.8	0.536	25.61	17.472	-0.298	6.916	19.006	20.31	-0.19	1.418	-18.592	1.023	-0.627	44.844	-1.58	-2.816	-44.504	0.937	-3.652	33.095	13.766	9.179	-30.104	15.24	10.544	33.968	-17.627	4.154	-31.1	-16.808	3.807	-0.374	-31.667	46.623	-1.029	-45.233	29.842	18.734	-36.558	21.152	-20.3	-35.277	20.843	-0.96	-65.408	30.747	-1.162
2	M	3	29.5	1.707	29.059	18.082	1.705	9.422	20.206	22.076	-0.473	0.535	-18.339	-0.378	-0.639	49.777	-1.101	-4.503	-44.728	0.23	-3.172	36.151	19.299	10.746	-29.978	17.207	10.213	36.164	-22.287	5.548	-29.846	-21.73	6.969	0.857	-33.94	60.742	1.108	-48.742	39.448	18.05	-38.882	32.459	-13.678	-37.539	30.443	1.196	-70.388	38.712	1.238
2	M	3	28	0.824	30.157	12.993	1.149	12.878	13.763	20.073	0.436	-0.155	-17.338	-0.786	0.197	46.356	0.468	-4.183	-44.431	1.333	-2.712	34.101	16.706	5.029	-28.979	15.849	6.478	34.178	-22.876	3.544	-29.122	-22.14	4.632	0.238	-30.838	49.646	1.137	-46.104	28.909	20.638	-34.82	23.786	-19.74	-34.988	22.159	1.534	-63.413	33.151	1.638
3	M	3	36.6	0.577	29.468	6.104	1.113	17.237	8.477	21.202	0.366	-1.141	-17.641	-2.311	0.392	46.461	-1.367	-5.189	-46.776	-1.128	-6.818	35.523	15.367	3.162	-31.203	15.542	4.057	36.23	-19.192	1.285	-30.915	-17.934	4.216	0.852	-27.463	40.413	0.756	-39.844	21.038	22.58	-30.758	21.197	-22.304	-32.147	19.395	-0.1	-54.435	26.603	-0.17
5	M	3	23.1	0.003	28.39	9.006	0.537	7.338	12.498	21.685	0.417	-0.271	-17.085	0.496	0.337	49.592	0.862	-1.821	-41.875	2.643	0.177	35.368	17.755	7.932	-29.172	16.327	9.536	35.521	-22.679	5.816	-29.465	-21.643	6.169	0.089	-31.417	46.036	0.523	-46.287	26.414	16.309	-34.876	27.545	-17.119	-35.558	21.018	0.622	-65.545	29.749	-0.376
2	M	3	26.9	1.874	29.143	6.501	0.615	15.251	12.465	24.078	-1.461	2.377	-23.593	-0.256	0.438	48.812	-7.218	-4.454	-46.667	-2.243	-4.25	36.965	13.932	3.35	-37.498	17.27	1.394	35.618	-26.115	5.96	-33.761	-22.357	5.292	0.106	-20.26	52.151	-0.68	-42.918	34.644	19.68	-33.571	28.074	-20.777	-33.054	27.437	-1.437	-61.607	40.612	-2.258
3	M	3	26.6	-2.295	25.807	9.796	-2.279	8.081	12.006	20.525	-1.78	0.987	-21.961	-0.4	-1.582	44.345	-3.741	-1.31	-47.396	-2.311	-0.181	33.434	16.127	3.816	-33.125	16.077	5.564	33.421	-22.684	6.727	-34.216	-19.825	5.477	-2.052	-26.247	45.182	-2.352	-44.599	30.264	17.332	-36.038	24.866	-22.071	-32.816	24.482	-4.754	-61.207	36.645	-4.229
1	M	4	22	-0.904	30.869	9.882	-1.242	11.236	16.225	16.612	-0.993	1.028	-19.507	0.843	-0.545	47.031	-4.206	-7.198	-47.473	-1.971	-9.135	33.932	15.741	5.907	-32.361	17.636	3.247	33.01	-18.541	8.226	-33.532	-13.825	7.566	-1.83	-13.502	48.616	-1.78	-31.866	38.335	17.118	-24.585	32.41	-19.399	-23.552	30.719	-2.535	-44.076	44.122	-2.455
1	M	4	21.3	-1.389	27.367	10.875	-1.543	12.25	14.682	13.928	-0.842	-0.102	-16.613	0.53	0.05	43.552	-3.498	-4.676	-44.012	0.018	-4.517	33.276	15.756	4.132	-30.652	17.652	4.219	31.708	-20.335	7.63	-30.021	-14.323	8.831	-1.726	-20.628	49.174	-2.034	-38.078	39.04	14.934	-28.933	30.929	-18.333	-27.226	30.811	-2.45	-48.963	40.921	-2.892
1	M	4	23.9	-0.469	27.904	11.96	-0.566	10.879	14.881	18.362	-0.396	-0.619	-15.134	0.168	0.792	49.349	-6.443	-10.781	-45.232	-12.263	-8.978	34.141	17.418	2.499	-31.607	11.749	3.989	35.64	-16.994	6.467	-30.326	-19.352	6.964	-0.719	-20.06	54.646	1.044	-35.966	40.54	20.599	-28.312	33.257	-17.821	-27.978	33.297	0.364	-47.125	45.078	-5.248
1	M	4	23	-1.061	28.134	12.594	-0.929	15.204	16.645	14.584	0.409	-0.275	-15.476	-0.486	0.293	40.014	1.029	-3.861	-41.668	0.172	-4.655	29.594	22.136	9.288	-28.74	20.02	9.873	28.488	-12.219	10.862	-30.801	-13.887	11.654	-0.212	-9.497	56.05	-1.237	-29.006	44.478	14.865	-21.041	36.585	-16.529	-22.331	37.929	-1.752	-42.558	47.617	-1.507
1	M	4	31.1	-3.205	32.705	10.002	-1.826	11.326	14.98	12.961	-1.486	0.652	-21.343	0.742	-0.653	42.262	-6.137	-2.571	-46.002	-0.981	-4.192	-35.152	18.437	4.064	28.937	14.604	7.407	26.348	-17.7	6.98	-35.826	-14.486	5.901	-3.546	-21.619	49.088	-6.113	-41.223	35.301	14.416	-32.772	29.485	-23.791	-29.349	28.933	-6.18	-52.324	38.724	-7.372
1	M	4	30.9	1.041	32.397	7.001	0.479	11.467	12.236	19.486	-0.69	-0.347	-17.896	-0.314	0.254	47.576	-4.345	-7.555	-45.978	-2.08	-4.966	35.561	17.248	3.409	-33.365	19.052	3.859	34.722	-20.986	5.067	-32.643	-19.179	5.981	-0.848	-18.49	43.696	-1.841	-35.647	33.058	17.121	-28.96	24.644	-18.148	-28.463	25.049	-1.672	-50.167	36.496	-1.785
1	M	4	29.1	-1.845	24.436	8.541	-2.144	10.472	13.134	13.801	-0.518	-0.412	-19.233	0.466	-0.893	43.47	-4.049	-4.976	-45.942	-1.897	-5.197	29.709	12.531	6.563	-31.423	12.008	5.258	29.487	-17.961	9.988	-31.681	-17.912	12.351	-2.133	-11.866	46.827	-1.538	-26.033	40.673	15.637	-23.262	31.032	-18.142	-22.905	31.002	-2.358	-41.713	46.732	-2.181
1	M	4	19.7	0.998	29.64	12.892	0.03	11.36	15.29	15.972	0.326	-0.26	-16.177	0.938	1.097	44.375	0.108	-6.135	-43.089	1.257	-5.795	33.104	19.458	4.599	-31.154	22.2	5.082	33.792	-20.13	6.051	-31.145	-18.192	6.731	0.221	-23.085	48.79	-0.236	-39.084	34.235	16.191	-30.885	27.839	-17.482	-30.394	28.196	-0.823	-50.755	39.737	0.287
1	M	4	24.8	-1.686	28.027	13.091	-1.757	8.941	16.025	16.964	-0.259	0.684	-19.342	-0.191	-0.342	42.456	0.621	-2.251	-43.47	-0.374	-3.499	29.938	15.505	7.587	-31.424	15.009	7.737	29.581	-18.451	12.278	-31.395	-16.671	10.234	-3.13	-16.704	52.087	-2.36	-36.647	41.305	15.654	-26.997	33.903	-18.799	-28.049	32.893	-2.088	-48.382	46.995	-2.089
1	M	4	26.3	-1.209	30.481	8.835	-0.795	13.241	12.98	16.217	-0.83	0.246	-18.068	0.208	0.37	46.366	-0.556	-5.141	-48.375	0.525	-4.436	32.551	20.352	3.463	-33.139	19.857	4.063	32.811	-19.84	10.54	-33.521	-16.775	10.618	-1.276	-20.349	56.244	-1.551	-37.17	42.362	18.459	-31.45	35.127	-21.796	-29.855	35.441	-1.997	-52.399	48.508	-1.779
1	M	4	19.8	0.869	26.397	13.86	1.845	9.243	13.414	19.359	-0.053	-1.518	-16.254	0.287	1.094	46.714	0.34	-7.923	-43.328	-0.256	-3.715	34.403	13.989	6.419	-28.889	15.237	8.586	35.189	-22.373	1.93	-27.631	-22.084	6.027	1.76	-28.745	41.468	1.524	-43.923	25.908	20.102	-33.367	23.582	-17.043	-34.361	20.988	2.114	-56.144	28.485	2.265
1	M	4	22	-1.398	33.134	10.817	-1.298	11.59	14.992	17.524	0.405	0.34	-16.566	-1.023	0.366	45.144	1.983	-7.156	-44.399	0.694	-6.798	32.66	21.282	3.703	-30.625	20.077	5.636	32.058	-18.426	7.02	-30.147	-17.283	7.292	-0.273	-18.675	47.313	-0.927	-37.599	36.116	17.326	-27.894	25.86	-17.378	-27.553	28.35	-0.971	-48.864	38.128	-0.39
1	M	4	23	-0.944	27.034	14.1	-0.657	9.305	13.052	18.814	1.719	-0.238	-17.619	0.056	0.475	47.355	-3.151	-6.365	-46.68	-5.556	-6.532	35.719	18.144	4.498	-33.568	16.03	5.117	33.913	-17.077	4.282	-30.728	-19.021	6.99	-0.208	-24.077	42.808	-0.03	-38.588	31.236	17.732	-31.394	24.143	-17.322	-31.722	25.77	-0.396	-54.68	36.461	0.416
1	M	4	21.2	-0.781	26.316	14.534	-0.57	6.579	16.84	18.286	0.533	0.394	-18.428	-0.665	-0.523	48.194	0.212	-8.48	-48.475	-3.439	-7.962	35.377	20.509	6.276	-35.465	18.431	6.23	34.002	-16.942	5.011	-32.43	-19.235	4.873	-0.233	-24.102	45.703	1.032	-38.693	32.227	18.342	-29.58	27.453	-16.202	-30.689	27.717	1.828	-48.578	34.989	2.897
1	M	4	24.8	2.573	30.12	4.496	2.285	9.697	11.309	20.457	-0.045	-0.347	-14.165	-0.096	0.533	49.032	-2.386	-7.905	-42.986	-3.127	-5.172	34.366	14.672	1.255	-27.866	14.818	3.331	35.71	-19.059	8.066	-27.509	-17.212	9.423	2.392	-15.906	54.722	1.221	-31.765	43.729	19.961	-27.489	32.771	-16.864	-26.667	30.93	1.909	-45.602	46.585	2.243
1	F	4	21	-0.834	23.94	6.559	-0.955	7.936	10.744	16.743	-1.372	0.423	-17.9	0.761	0.366	42.23	-1.987	-3.888	-43.843	-1.436	-4.176	31.681	16.419	-0.263	-31.625	17.478	1.383	32.359	-17.492	8.271	-31.702	-14.919	8.061	-0.045	-16.732	47.342	-0.74	-35.223	37.26	16.275	-24.958	31.134	-18.946	-27.139	31.165	-0.466	-42.826	42.928	-0.272
1	F	4	18.9	0.054	25.918	8.169	-0.214	11.425	12.469	17.27	-0.094	0.688	-19.327	0.401	-0.027	44.252	0.358	-4.578	-46.605	-0.241	-6.327	33.401	17.33	3.552	-32.291	15.863	2.753	32.819	-15.728	12.694	-32.867	-14.627	12.238	-1.081	-9.714	48.474	-0.956	-29.223	38.291	15.398	-20.946	33.311	-17.781	-20.779	34.8	-1.529	-38.772	43.779	-1.886
1	F	4	20.4	-1.389	27.367	10.875	-1.543	12.25	14.682	13.928	-0.842	-0.102	-16.613	0.53	0.05	43.552	-3.498	-4.676	-44.012	0.018	-4.517	33.276	15.756	4.132	-30.652	17.652	4.219	31.708	-20.335	7.63	-30.021	-14.323	8.831	-1.726	-20.628	49.174	-2.034	-38.078	39.04	14.934	-28.933	30.929	-18.333	-27.226	30.811	-2.45	-48.963	40.921	-2.892
1	F	4	23.1	0.559	24.447	7.557	0.057	11.244	11.194	16.652	-0.919	0.801	-16.047	-1.482	-0.521	42.676	-1.704	-4.833	-42.199	-2.445	-5.199	31.914	20.044	1.314	-28.26	16.966	1.431	32.24	-18.105	8.429	-27.896	-16.689	7.852	-0.149	-17.839	45.804	0.415	-35.629	33.592	15.939	-26.865	28.954	-15.433	-27.15	27.529	-0.257	-46.499	38.164	0.434
1	F	4	22.6	-1.778	27.302	2.96	-1.816	11.879	9.071	20.468	1.099	-0.483	-21.227	-0.71	0.393	50.656	-4.308	-8.484	-51.01	-7.922	-10.259	37.876	18.841	-3.827	-36.251	17.081	-3.536	38.988	-20.108	19.148	-34.635	-20.483	20.448	0.396	-9.74	46.023	0.515	-27.194	37.794	16.276	-20.511	29.44	-16.479	-21.87	29.25	0.967	-40.525	46.212	1.013
1	F	4	19.1	2.145	29.049	7.499	1.931	12.172	13.184	19.745	0.792	-0.472	-15.215	-1.284	0.998	45.859	-0.213	-6.746	-42.913	-0.379	-3.994	32.579	20.802	3.58	-28.619	18.982	5.004	34.018	-14.635	9.646	-28.625	-15.373	11.671	0.939	-11.984	42.819	1.457	-29.279	32.407	16.255	-23.5	28.063	-12.816	-23.373	28.556	2.917	-41.149	35.406	2.683
1	F	4	19.5	-0.143	24.551	4.418	-0.342	8.706	10.336	15.551	-0.399	0.772	-15.774	0.684	0.235	45.571	1.021	-5.834	-44.967	0.337	-6.293	32.666	18.294	2.52	-30.234	19.49	2.394	33.628	-17.318	10.905	-28.999	-13.833	9.896	-0.729	-11.813	42.862	-0.433	-28.651	35.365	14.24	-22.715	26.558	-15.342	-22.07	27.829	-0.337	-43.211	42.16	-0.129
1	F	4	20.2	1.309	21.505	8.83	1.673	8.212	10.36	18.757	0.397	0.05	-13.916	-0.029	0.465	43.483	2.962	-3.945	-39.615	0.663	-4.917	31.208	19.655	2.162	-26.925	16.393	4.241	31.89	-14.633	5.999	-25.966	-14.679	5.58	0.873	-16.362	43.663	2.353	-36.726	32.643	19.316	-25.288	26.077	-16.287	-27.337	25.243	2.151	-47.104	37.737	2.6
1	F	4	21.4	-2.649	28.808	3.339	-2.571	12.483	9.044	14.788	-0.326	0.383	-20.579	-0.318	-0.24	43.348	-3.684	-5.578	-45.889	-3.046	-6.538	32.243	19.001	-0.088	-33.958	19.534	-0.917	31.104	-17.232	9.082	-34.549	-16.549	5.89	-1.887	-12.009	42.703	-2.08	-32.502	33.236	11.676	-20.073	26.062	-16.762	-21.05	26.786	-2.593	-40.346	37.28	-2.522
1	F	4	18.4	0.011	26.596	8.357	-0.593	8.062	11.347	19.458	-0.415	0.104	-21.351	0.123	-0.399	45.627	-5.192	-5.75	-46.573	-0.698	-6.495	33.937	14.811	1.351	-34.866	18.304	0.739	32.669	-18.103	9.589	-32.451	-16.856	10.206	-0.856	-20.532	45.922	-1.95	-36.795	33.255	14.638	-27.829	28.33	-17.545	-26.854	28.758	-2.869	-47.545	37.722	-2.355
1	F	4	19.1	1.148	25.885	6.391	0.205	10.092	9.341	18.922	-0.681	-0.089	-19.428	0.143	-0.431	47.215	0.98	-6.38	-47.138	1.584	-5.885	36.784	21.453	-0.412	-31.58	21.267	1.161	37.519	-16.285	3.799	-33.693	-15.289	5.174	-0.239	-23.144	39.421	-1.103	-37.212	26.168	18.628	-28.871	21.797	-16.667	-29.344	22.272	-0.235	-48.43	28.547	-0.522
1	F	4	23.4	0.184	28.522	9.721	0.53	10.219	14.001	18.916	-0.732	-0.16	-18.488	0.413	-0.572	45.547	-3.005	-7.403	-42.907	-1.123	-6.552	33.41	17.387	2.374	-30.356	18.152	2.177	31.863	-21.201	8.36	-31.027	-18.498	9.009	0.176	-22.603	45.408	0.366	-40.725	32.471	15.752	-31.025	28.94	-16.235	-30.145	28.052	-0.096	-49.884	38.956	0.068
1	F	4	20.4	2.112	29.584	4.529	2.829	13.196	11.23	22.167	-0.396	-0.182	-15.272	0.063	-0.714	48.299	-1.933	-7.147	-39.759	-0.914	-4.344	36.409	17.943	-0.318	-29.487	20.146	-0.394	36.142	-15.867	10.174	-29.784	-13.334	8.042	0.716	-6.785	47.389	1.397	-26.187	38.682	17.517	-21.667	29.327	-14.206	-21.878	28.918	1.576	-39.598	43.6	1.912
1	F	4	18.8	-0.33	31.348	5.654	-0.64	11.328	12.537	16.359	0.617	0.216	-18.542	0.595	-0.481	46.771	-6.534	-6.252	-46.409	-3.052	-6.286	32.006	18.906	2.46	-33.299	19.044	1.289	32.274	-19.477	9.536	-31.824	-16.832	10.255	-1.251	-22.38	47.157	-0.742	-38.15	34.277	14.685	-30.138	25.949	-15.889	-29.447	27.981	-1.117	-51.617	34.983	-1.332
1	F	4	17.6	-2.136	26.582	8.066	-1.846	16.464	9.944	13.857	0.518	0.013	-16.334	0.231	-0.241	38.231	0.593	-3.591	-40.737	1.941	-5.32	27.787	18.376	3.974	-27.72	18.583	3.637	26.443	-15.122	6.806	-27.683	-14.792	7.103	-1.286	-18.716	42.786	-1.366	-34.522	29.827	14.588	-25.202	24.81	-18.006	-25.263	23.884	-1.443	-44.028	31.908	-1.449
1	F	4	22.3	3.333	24.479	9.967	3.373	14.915	11.987	19.796	-0.605	0.021	-12.376	-0.321	1.51	48.407	-1.855	-6.8	-40.616	0.699	-1.844	37.258	16.388	4.471	-31.329	18.193	5.003	36.536	-17.416	5.401	-29.203	-16.422	7.667	2.66	-22.548	40.617	2.231	-35.343	29.823	18.872	-28.802	25.143	-14.05	-28.36	25.008	3.566	-50.323	35.14	3.428
1	F	4	21.1	1.404	30.181	12.757	1.034	7.824	14.396	18.441	-0.779	0.274	-15.075	0.953	0.449	45.555	-1.11	-8.031	-44.44	3.548	-7.085	35.126	14.563	5.61	-30.583	15.579	5.906	34.179	-16.995	4.183	-30.071	-12.912	6.012	1.134	-21.724	40.243	0.814	-35.396	28.479	15.383	-29.651	22.781	-14.211	-28.791	23.394	0.344	-48.709	30.717	-0.157
1	M	4	28.4	-0.84	25.074	13.378	-0.729	10.703	15.539	16.932	-0.415	-0.098	-21.823	0.406	0.301	48.217	-1.987	-6.554	-51.128	-1.493	-8.27	35.77	15.1	6.776	-37.246	14.917	5.349	35.025	-16.761	6.749	-35.815	-17.123	7.639	-0.326	-18.41	43.99	-0.335	-36.49	34.273	17.899	-29.329	27.782	-18.547	-30.101	30.079	0.114	-52.542	40.378	-0.048
1	F	4	21	-1.121	31.362	6.441	0.367	14.925	10.083	14.676	0.346	0.132	-14.161	-0.241	0.425	46.815	1.642	-8.378	-42.291	0.759	-6.527	33.481	21.593	1.168	-29.819	18.572	2.287	33.257	-17.593	6.183	-29.084	-16.62	6.701	0.66	-18.578	38.912	0.766	-31.348	29.021	15.923	-25.892	23.149	-13.402	-26.104	22.057	0.948	-41.163	33.356	1.368
1	M	4	21.5	-0.066	33.71	7.363	0.49	12.058	15.375	21.042	-0.423	-1.436	-18.553	0.528	0.255	47.663	-2.964	-7.438	-45.641	-1.129	-6.086	36.462	14.988	0.846	-33.174	17.507	2.535	35.934	-16.2	10.9	-33.011	-15.087	10.493	0.001	-10.203	52.47	-0.091	-32.373	45.057	17.772	-24.886	35.403	-17.551	-24.939	36.809	0.191	-44.389	47.997	-0.356
1	F	4	20.2	-0.525	26.119	9.112	-0.56	8.449	12.129	16.898	0.921	0.821	-17.407	-0.451	-0.004	41.904	0.858	-5.985	-42.227	-0.553	-7.073	30.406	18.082	4.017	-31.601	15.846	3.428	29.42	-16.476	8.047	-30.867	-16.623	6.001	-0.328	-22.816	39.144	-0.276	-39.062	28.417	16.976	-26.396	24.64	-17.608	-26.998	22.81	0.386	-48.371	30.34	0.54
1	F	4	27.5	0.739	20.106	12.521	0.528	8.803	12.976	17.578	-0.26	-0.366	-13.939	0.183	0.285	48.53	-2.802	-9.458	-46.104	-3.544	-7.326	34.281	15.762	3.163	-30.127	14.623	5.46	33.998	-16.594	6.926	-29.095	-14.123	7.079	0.811	-19.395	39.039	0.851	-37.459	26.278	17.186	-28.978	22.029	-14.746	-27.943	22.852	1.534	-46.901	28.071	1.481
1	M	4	22.6	0.88	27.701	8.259	0.024	13.438	11.862	21.303	-1.031	-1.51	-18.245	-0.624	0.263	46.725	-3.811	-5.435	-43.959	-2.497	-4.094	34.827	13.507	2.706	-33.418	14.229	2.57	32.864	-15.069	7.559	-32.508	-15.836	7.376	-0.184	-15.518	44.166	0.244	-33.815	36.069	18.564	-25.543	28.048	-15.715	-24.543	27.242	-0.92	-46.115	40.779	-1.44
1	F	4	18.9	-0.877	28.859	11.881	-0.392	11.627	13.496	16.714	0.716	0.792	-17.023	0.114	0.034	42.388	0.542	-5.406	-42.354	-1.179	-5.29	31.253	15.615	5.279	-30.673	13.768	5.244	29.717	-16.196	5.617	-29.579	-16.889	6.491	0.114	-19.61	37.45	-0.061	-38.266	27.632	14.694	-26.099	21.245	-15.01	-27.605	21.092	0.317	-48.462	30.297	0.463
1	M	4	22	0.043	29.222	10.43	-0.198	11.975	12.601	15.675	0.366	0.564	-15.587	-0.112	-0.077	44.357	-0.418	-5.507	-42.387	-1.411	-5.101	33.048	21.217	3.573	-31.051	21.254	3.247	31.544	-18.619	3.42	-30.745	-17.857	3.292	-1.179	-26.407	39.97	-1.847	-39.836	27.73	15.57	-33.299	22.44	-17.366	-32.438	21.562	-1.398	-50.081	29.752	-1.177
1	F	4	22.6	0.855	26.669	9.969	3.091	6.595	10.838	19.409	1.055	0.872	-13.155	-1.434	0.331	47.63	2.3	-4.73	-40.932	-5.106	-5.315	33.142	22.335	5.964	-31.373	14.921	5.413	34.931	-12.287	6.809	-29.052	-18.295	7.006	6.126	-17.202	43.34	6.054	-31.767	27.603	23.541	-24.81	22.957	-11.995	-26.728	23.489	8.232	-45.245	32.093	9.711
1	F	4	21	-0.097	26.712	7.838	-0.938	9.736	11.204	15.956	0.478	-0.465	-16.001	0.965	-0.019	42.367	-2.585	-3.827	-43.025	-0.742	-5.222	31.348	17.385	2.875	-28.806	19.474	3.759	30.392	-18.376	9.597	-29.088	-16.273	10.352	-1.346	-20.37	38.533	-0.978	-36.954	31.252	14.308	-27.388	24.414	-15.911	-27.966	26.385	-1.282	-47.349	34.305	-2.095
1	M	4	19.9	-0.658	24.492	15.688	-1.057	11.965	17.852	14.868	0.055	1.943	-18.174	-0.311	0.072	42.873	-0.182	-4.798	-44.441	-1.397	-6.131	29.268	14.73	6.743	-31.966	14.469	6.723	28.214	-12.953	8.636	-32.342	-15.758	7.622	0.451	-22.28	48.786	0.275	-34.769	36.169	14.483	-27.036	31.138	-15.611	-26.296	30.809	-0.774	-48.629	37.59	-1.166
1	M	4	22.3	-0.745	30.439	17.461	-0.848	11.163	18.391	18.476	-0.004	0.624	-18.309	0.043	0.127	42.725	-0.734	-4.171	-42.883	0.773	-4.045	32.507	15.59	8.268	-30.28	17.866	9.113	32.456	-19.052	7.325	-30.754	-16.345	7.14	-0.431	-26.999	45.532	-0.931	-42.037	32.446	16.024	-33.642	29.468	-17.834	-34.375	28.882	-0.422	-57.872	37.315	0.058
1	M	4	23.8	-0.328	29.036	15.76	0.188	12.2	15.689	17.081	0.047	0.197	-15.578	0.843	0.054	42.163	1.54	-4.169	-40.917	2.838	-3.437	31.228	15.351	8.338	-28.36	15.615	7.393	31.099	-18.655	4.453	-27.615	-15.465	4.354	-1.192	-30.909	42.036	-0.779	-42.377	28.01	16.252	-35.549	22.509	-17.443	-34.856	22.332	-0.761	-57.553	31.558	-1.131
1	M	4	20.5	0.592	31.559	6.488	1.122	13.068	12.891	14.917	0.643	0.041	-13.166	-0.667	0.166	42.441	0.154	-3.533	-39.7	-0.854	-4.075	30.358	20.053	4.494	-26.289	18.084	4.911	30.024	-16.08	9.536	-26.372	-14.197	8.9	1.144	-16.834	49.073	1.171	-32.29	38.187	16.675	-27.258	30.756	-15.099	-25.457	30.569	1.111	-46.373	41.441	1.392
1	F	4	20.3	3.432	30.649	5.324	2.301	11.198	9.654	19.606	0.669	-0.003	-10.846	-0.409	0.663	48.262	0.203	-8.856	-41.166	-3.09	-6.333	34.142	17.852	-0.292	-26.208	18.02	2.428	35.912	-16.349	8.092	-24.993	-14.711	8.579	4.232	-17.866	42.468	5.622	-31.132	33.565	19.661	-26.487	25.147	-10.617	-27.311	25.727	5.709	-41.353	38.521	6.279
1	M	4	24	0.369	28.782	13.589	0.338	12.391	16.286	19.109	0.475	-0.785	-19.964	0.32	-0.816	42.184	-1.036	-3.735	-45.173	-2.988	-5.336	31.06	15.443	7.126	-34.018	14.292	5.834	30.283	-17.812	7.784	-32.136	-17.579	6.492	-0.146	-19.267	43.322	-0.715	-34.049	32.26	15.13	-26.216	26.408	-16.147	-26.452	26.693	-0.364	-47.996	33.37	-0.612
1	M	4	27.8	1.136	23.856	19.834	1.007	7.938	17.995	18.853	0.075	-0.266	-15.824	-0.057	0.438	48.153	-1.481	-7.14	-43.562	0.325	-4.468	32.255	13.5	10.316	-29.322	15.037	10.389	31.093	-20.738	9.181	-28.582	-20.29	9.846	0.638	-28.526	46.3	0.446	-43.421	31.718	18.781	-33.153	27.075	-17.266	-32.119	27.041	0.24	-55.834	34.163	0.515
1	M	4	21.6	-2.309	26.426	15.019	-2.316	9.322	13.559	17.686	0.59	-0.184	-21.328	0.897	-0.99	42.489	-1.595	-2.492	-44.234	0.051	-2.867	30.966	15.565	7.383	-33.127	14.831	6.297	28.999	-18.913	5.7	-32.775	-17.766	3.495	-1.538	-26.62	39.82	-2.2	-39.654	24.904	15.655	-28.971	21.792	-19.474	-27.971	19.538	-3.104	-49.81	26.809	-3.343
1	M	4	20.2	0.926	34.905	6.962	0.857	14.272	12.973	17.911	-0.055	-0.186	-17.405	-0.309	0.408	48.259	-0.991	-6.616	-47.315	0.911	-6.829	34.08	18.341	4.709	-33.636	18.216	3.732	33.196	-14.033	10.726	-33.654	-11.848	9.312	0.144	-16.9	54.5	-0.582	-35.379	44.926	17.031	-26.892	34.958	-17.394	-26.402	36.008	-0.189	-49.424	49.321	-0.008
1	F	4	19.9	-0.707	28.79	9.092	-0.632	13.135	13.117	19.409	0.635	-0.254	-19.159	-0.441	0.033	43.531	1.391	-5.741	-43.049	-0.612	-4.253	31.904	17.097	4.683	-31.865	13.748	5.836	31.749	-17.613	6.356	-31.638	-19.06	6.898	0.492	-19.49	39.344	0.616	-33.578	28.209	15.989	-26.222	22.539	-14.841	-26.619	22.168	1.129	-48.084	28.36	1.209
1	F	4	23.1	-0.025	26.882	9.253	-0.07	11.925	10.478	16.862	0.458	-0.371	-17.655	1.488	-1.428	44.141	-0.543	-6.591	-42.428	3.881	-5.52	32.302	16.222	4.353	-30.019	19.29	4.304	31.655	-17.668	6.094	-30.676	-15.417	6.305	0.576	-23.556	38.153	0.255	-35.34	25.716	16.194	-27.141	19.247	-15.787	-27.314	20.96	-0.133	-46.706	24.776	-0.214
1	F	4	19.3	-0.309	29.071	8.182	-0.657	10.543	12.71	14.896	-0.316	0.832	-14.528	-0.495	1.312	42.667	-1.165	-7.912	-41.576	0.188	-6.769	30.004	14.746	3.6	-29.218	16.21	2.646	27.466	-13.038	4.856	-29.56	-13.184	5.943	-0.21	-18.165	44.772	-0.984	-32.971	34.037	14.193	-26.791	25.983	-16.525	-25.936	28.062	-1.282	-44.383	33.885	-1.671
1	F	4	19.9	-1.466	28.161	13.557	-1.584	8.608	15.434	16.894	0.947	1.027	-19.456	-1.092	0.23	39.281	0.693	-2.561	-44.696	-1.586	-6.169	28.841	22.299	8.355	-33.662	19.045	5.516	27.426	-20.165	8.349	-32.994	-20.835	4.938	-0.435	-31.316	43.355	-0.926	-42.899	32.011	15.491	-34.83	25.304	-17.354	-35.532	26.894	-1.618	-56.842	33.543	-1.48
1	M	4	21.6	1.377	26.923	16.054	1.525	8.177	16.386	19.742	-0.005	0.745	-13.718	-0.978	0.55	45.261	0.228	-3.886	-41.036	-0.707	-3.849	33.997	17.759	10.393	-29.127	15.172	10.645	33.597	-15.781	3.692	-27.86	-16.696	3.982	1.211	-32.295	44.142	1.346	-45.703	26.701	17.083	-35.547	22.549	-13.725	-34.655	21.26	0.412	-55.071	29.164	1.217
1	F	4	22.3	-2.929	31.09	11.036	-2.561	9.896	14.021	16.885	0.307	1.102	-20.551	0.56	-0.838	42.212	-2.726	-6.37	-47.065	-1.856	-4.999	30.408	17.569	6.599	-34.832	17.385	5.746	29.054	-16.425	5.473	-34.928	-18.831	4.268	-2.124	-28.903	43.555	-1.42	-44.234	29.655	14.419	-33.603	22.831	-17.566	-34.952	23.185	-1.96	-53.402	31.055	-2.131
1	M	4	25.5	-0.044	27.715	12.721	-0.816	10.301	14.747	18.19	-0.217	0.053	-21.165	0.363	-2.047	45.702	0.278	-2.85	-46.104	-0.45	-4.355	31.968	13.402	8.801	-33.248	15.99	8.027	31.171	-17.166	8.374	-33.126	-15.112	6.653	-0.595	-17.656	47.594	-0.145	-33.006	37.939	17.675	-25.088	28.543	-20.243	-24.596	28.324	-0.336	-43.945	43.131	-0.32
1	M	4	23.4	-0.111	23.536	18.762	0.145	8.57	20.259	18.904	-0.951	0.628	-18.087	-0.125	-0.202	48.735	-0.981	-5.892	-45.108	-1.112	-4.278	35.2	16.067	9.419	-32.998	18.408	9.915	35.704	-19.984	5.735	-32.35	-20.235	7.62	0.927	-25.858	47.293	1.203	-41.059	33.177	18.974	-31.687	25.481	-15.612	-30.429	26.579	1.893	-55.699	34.038	2.259
1	F	4	24.2	-1.725	27.366	13.658	-1.479	9.333	13.076	17.87	0.662	-0.209	-17.979	-0.215	0.337	44.313	1.837	-4.107	-44.976	1.425	-4.318	32.078	18.644	7.134	-31.861	19.462	7.556	32.12	-18.844	5.137	-32.435	-17.758	5.53	-1.098	-21.925	43.178	-0.346	-36.586	30.085	15.099	-28.777	23.352	-16.891	-29.645	22.208	-0.893	-51.177	32.437	-0.47
1	F	4	20	-1.055	29.522	9.524	-0.983	10.951	12.77	14.36	-0.031	-0.192	-14.325	0.52	1.526	39.585	-1.622	-3.673	-39.938	-1.441	-3.702	28.336	20.163	4.019	-26.855	19.57	4.255	26.643	-16.466	10.356	-27.445	-16.447	10.965	-0.511	-15.504	46.385	-1.344	-32.104	35.275	12.468	-23.748	29.566	-14.997	-23.797	27.903	-1.51	-39.899	39.153	-2.213
1	M	4	22	-0.205	23.392	11.374	-0.008	9.768	12.631	16.164	0.382	-0.371	-15.241	-0.382	0.371	43.423	-0.614	-5.546	-41.563	0.23	-4.591	31.833	16.159	6.88	-28.736	16.379	7.046	32.537	-17.26	7.151	-29.618	-15.428	7.518	0.395	-23.385	45.31	0.179	-37.088	31.451	17.724	-29.159	25.16	-15.891	-29.651	28.242	0.151	-55.063	36.852	0.78
1	F	4	23.1	-1.475	31.217	6.658	-0.322	9.527	12.288	18.891	0.336	-0.14	-19.133	-0.336	0.14	43.478	-1.051	-4.001	-43.175	-1.854	-5.445	31.547	20.557	3.724	-31.152	18.069	3.205	31.463	-15.157	14.161	-32.155	-15.837	13.174	0.009	-11.278	44.078	-0.452	-27.914	37.296	15.69	-23.438	30.206	-16.237	-22.081	29.734	-0.099	-35.763	43.819	0.362
1	F	4	20	-0.3	23.709	11.458	-0.192	7.202	13.587	17.252	-0.02	0.35	-16.607	0.084	0.001	45.15	-0.138	-5.308	-43.825	0.878	-5.84	32.968	16.197	4.828	-31.745	16.79	4.149	31.97	-18.586	4.046	-31.493	-18.185	3.911	-0.122	-22.533	36.551	0.061	-37.699	25.815	14.748	-30.616	17.598	-14.472	-30.51	18.973	0.061	-50.409	28.214	0.034
1	F	4	18.8	-0.781	27.321	4.045	-1.01	13.156	9.597	14.312	-0.829	0.143	-15.661	0.762	0.164	41.034	1.075	-3.802	-43.293	2.872	-6.487	30.807	20.318	0.936	-30.909	21.247	0.06	29.539	-20.061	10.228	-30.755	-16.981	8.829	-1.322	-14.533	43.561	-1.338	-29.108	36.183	11.008	-24.473	28.317	-14.35	-23.69	28.889	-1.662	-41.589	36.752	-1.619
1	F	4	19.6	-0.067	29.463	13.11	-0.29	10.94	15.654	16.453	0.709	0.071	-17.275	-0.709	-0.071	42.504	0.173	-4.1	-43.274	-1.078	-5.024	30.233	15.111	5.376	-29.981	13.947	4.29	30.185	-16.041	6.114	-29.691	-15.768	6.026	0.239	-18.643	43.566	-0.263	-33.04	30.314	16.465	-26.978	24.174	-16.375	-25.898	24.361	-0.294	-46.02	34.383	-0.23
1	M	4	26.5	-2.08	27.397	17.746	-1.711	9.219	16.036	16.781	0.284	1.132	-17.25	-0.773	-0.231	45.997	0.778	-6.754	-45.716	-0.785	-6.39	33.139	17.754	8.124	-31.483	15.483	7.194	32.6	-20.587	5.394	-32.568	-19.402	5.388	-0.504	-26.905	46.467	-1.515	-41.861	30.292	16.888	-33.981	23.47	-18.764	-34.669	23.661	-1.438	-52.967	34.507	-0.873
1	F	4	23.4	1.225	25.516	15.364	0.796	7.44	14.912	15.017	-0.63	-0.168	-15.19	0.63	0.168	43.568	1.126	-5.026	-44.905	1.145	-5.26	31.092	15.196	9.039	-30.252	17.793	8.451	30.913	-19.55	8.449	-31.535	-16.824	6.743	0.591	-29.179	38.913	1.055	-39.054	25.938	16.648	-32.513	22.456	-14.795	-30.532	21.478	0.637	-51.724	29.04	0.848
1	M	4	23.1	3.318	22.767	13.596	2.798	10.249	12.755	16.762	-1.177	0.376	-15.028	1.177	-0.376	44.484	-3.085	-3.623	-42.444	3.367	-4.445	34.354	16.637	6.633	-30.545	19.711	6.06	32.123	-21.029	4.851	-31.253	-19.406	6.32	0.895	-28.367	46.5	0.271	-42.395	33.719	19.486	-37.085	23.931	-16.581	-34.636	24.989	0.242	-59.16	33.197	0.062
1	M	4	20.9	3.853	24.587	17.564	4.131	8.835	16.377	18.413	-0.243	-0.592	-12.205	0.243	0.592	45.289	0.633	-4.997	-37.335	2.276	-0.027	34.387	15.32	7.928	-24.246	13.714	10.785	33.847	-17.047	6.115	-24.487	-16.712	10.456	4.289	-28.302	50.141	3.792	-41.082	34.123	19.135	-33.85	26.756	-10.682	-32.023	26.512	3.779	-56.272	35.941	4.009
1	M	4	19.6	-0.114	22.581	14.445	0.334	6.857	14.217	14.696	-0.176	0.118	-14.528	0.176	-0.118	41.332	0.191	-5.144	-41.544	0.649	-4.409	29.308	15.531	4.111	-27.537	16.559	4.687	28.408	-19.39	4.098	-27.52	-19.94	4.937	-0.244	-32.177	41.909	-0.718	-44.945	28.59	14.971	-35.852	19.212	-14.66	-35.544	19.773	-0.703	-57.491	30.513	-0.177
1	M	4	24.5	-1.49	27.049	18.261	-1.141	7.769	15.952	15.177	-1.383	1.34	-17.659	-0.672	0.786	44.512	-1.496	-4.5	-47.527	0.644	-7.86	32.891	17.568	10.99	-32.695	16.933	8.72	30.685	-22.275	4.632	-32.561	-19.213	4.773	-1.58	-28.225	45.377	-1.158	-41.794	29.399	16.038	-33.576	23.274	-18.445	-32.196	22.114	-2.273	-55.172	31.063	-2.177
1	M	4	21.1	-0.159	29.131	13.241	-0.032	9.009	12.25	18.088	-0.353	0.611	-18.913	0.353	-0.611	44.982	-2.449	-3.832	-45.487	-1.517	-4.349	33.895	15.148	5.889	-32.553	14.661	5.58	32.537	-21.877	6.284	-31.579	-20.272	6.396	-0.514	-24.227	44.142	-0.24	-37.682	33.503	17.182	-32.481	23.204	-16.907	-32.382	22.9	-0.958	-52.52	34.358	-0.984
1	F	4	18.7	-0.097	24.977	7.18	-0.064	11.744	11.438	17.669	0.349	-1.041	-17.075	0.1	-0.458	43.837	-1.232	-4.233	-44.24	-1.133	-7.439	32.61	18.438	2.045	-30.351	18.911	2.077	30.484	-17.084	8.83	-29.558	-17.187	8.394	-0.05	-15.525	46.226	-0.814	-34.672	33.833	15.199	-25.642	27.082	-15.455	-25.055	26.824	-0.41	-43.406	35.874	-0.854
1	M	4	26.9	-2.696	25.447	16.927	-1.151	11.367	16.892	17.547	-0.441	0.334	-19.598	0.441	-0.334	44.334	2.02	-5.41	-48.09	0.156	-8.393	31.197	18.552	9.212	-35.229	17.899	5.739	30.939	-19.405	5.749	-33.821	-18.028	3.353	-1.733	-31.841	44.326	-1.551	-45.463	29.566	18.305	-34.908	24.151	-20.121	-34.645	24.314	-1.033	-56.553	32.614	-0.781
1	F	4	18.8	1.001	25.559	12.35	0.77	9.066	12.17	18.842	0.215	0.64	-16.896	-0.215	-0.64	46.55	-2.285	-6.369	-43.754	-1.328	-6.131	35.041	17.629	4.735	-30.921	16.575	5.326	33.498	-18.547	4.4	-30.191	-17.4	4.682	0.283	-22.611	37.583	0.094	-35.988	26.55	17.243	-29.146	21.233	-15.578	-27.108	20.22	0.164	-48.354	30.036	0.186
1	F	4	20.2	-0.478	29.83	3.485	0.905	12.969	9.765	16.559	-0.092	-0.512	-14.152	0.092	0.512	45.076	-1.292	-6.523	-41.179	-1.617	-3.475	33.301	17.318	-1.814	-28.864	15.961	-0.138	32.038	-16.26	9.408	-29.235	-14.324	10.014	0.053	-12.408	43.31	-0.3	-28.32	35.315	14.814	-24.319	27.627	-13.447	-23.893	28.229	0.361	-44.852	39.723	0.347
1	F	4	22.2	-3.298	28.628	6.368	-3.316	10.232	10.964	12.926	-0.095	0.444	-21.031	0.095	-0.444	41.777	-3.092	-5.498	-47.811	-1.682	-7.899	27.67	18.328	2.612	-33.833	18.591	0.382	26.257	-16.958	7.842	-34.019	-18.021	8.46	-3.185	-22.962	43.555	-2.961	-36.73	33.459	12.718	-31.633	26.868	-18.519	-30.581	26.381	-3.369	-50.437	35.109	-3.656
1	M	4	23.1	-0.336	27.124	8.537	-0.288	17.179	12.756	20.077	0.231	0.367	-20.45	-0.231	-0.367	46.635	-4.651	-7.523	-45.462	-4.62	-7.973	35.692	15.592	2.31	-33.565	14.851	1.166	36.128	-17.454	5.681	-33.816	-17.021	4.759	-0.424	-19.707	49.809	-0.189	-34.287	39.641	18.189	-28.394	30.778	-18.494	-27.73	30.482	-0.107	-51.106	38.878	0.187
1	F	4	20.2	-1.9	25.443	2.325	-2.134	11.728	7.006	16.56	0.921	0.385	-18.928	-0.921	-0.385	40.205	-2.525	-4.837	-42.773	-3.493	-4.842	31.412	20.242	-1.99	-32.92	17.688	-2.262	27.652	-16.844	8.302	-32.128	-17.908	7.848	-0.033	-16.273	39.819	-0.372	-29.193	30.469	14.622	-24.442	24.312	-16.405	-25.565	25.483	0.477	-42.606	36.314	1.501
1	M	4	20.5	-2.075	22.834	17.758	-1.974	6.857	18.999	14.663	-0.051	0.071	-18.026	0.051	-0.071	41.181	0.908	-1.572	-44.518	0.972	-5.123	29.316	13.987	10.127	-32.107	13.956	8.455	28.783	-17.49	6.163	-32.813	-15.731	4.089	-0.766	-25.15	44.449	-0.778	-38.891	29.385	17.108	-33.709	21.802	-19.32	-32.418	22.674	-1.717	-54.719	33.427	-1.005
1	F	4	22	-1.781	24.132	14.544	-1.547	10.015	16.895	17.305	0.035	0.417	-17.481	-0.441	0.03	43.112	0.49	-3.896	-42.571	-1.612	-3.828	30.814	16.42	7.034	-30.003	14.118	7.518	29.987	-17.429	6.949	-28.889	-18.179	8.693	-0.411	-25.947	44.182	-0.741	-40.463	31.209	15.978	-32.166	24.118	-16.39	-32.752	24.889	0.512	-52.89	32.234	0.959
1	F	4	21.8	-0.872	19.524	14.396	-1.075	4.189	16.048	18.531	0.096	0.399	-17.5	-0.096	-0.399	43.739	-0.988	-4.683	-43.356	-1.536	-5.62	32.106	17.232	6.837	-31.205	15.537	6.672	30.165	-19.556	7.08	-30.786	-19.759	6.535	-1.109	-26.516	40.283	-0.936	-38.887	28.267	14.502	-34.348	23.46	-17.562	-32.944	21.869	-0.945	-53.926	30.571	-0.665
1	F	4	20.5	0.954	26.757	16.047	0.507	8.949	16.46	21.537	-0.226	1.159	-22.176	0.226	-1.159	48.854	-0.524	-7.712	-49.171	2.224	-8.338	37.6	17.97	5.673	-36.72	19.877	5.41	36.187	-21.807	3.947	-35.184	-20.826	4.387	-0.446	-30.509	44.024	-0.344	-45.737	26.626	15.89	-35.769	22.946	-17.468	-34.873	24.034	-0.273	-57.989	27.626	-0.852
1	M	4	22.6	1.403	23.853	13.399	1.348	12.19	12.85	19.851	0.09	-1.567	-17.613	-0.612	-0.182	43.924	-0.521	-3.601	-42.547	0.292	-3.363	32.546	14.41	5.027	-28.986	13.323	6.106	31.122	-17.773	5.776	-29.216	-16.165	6.401	0.777	-26.247	42.667	0.74	-39.066	31.657	17.112	-32.14	24.325	-17.4	-31.353	24.059	0.123	-52.956	31.274	1.158
1	M	4	25.1	0.712	25.202	14.793	0.8	9.474	14.302	18.437	-0.464	0.353	-17.248	0.464	-0.353	45.229	0.825	-4.745	-42.937	3.311	-3.393	33.847	16.452	8.374	-29.896	18.635	9.547	32.671	-20.826	5.57	-30.377	-19.216	5.742	-1.099	-28.326	41.019	-0.9	-42.488	27.753	17.825	-35.193	21.273	-19.011	-32.459	22.013	-1.604	-55.637	33.34	-1.773
1	M	4	21.5	-0.036	22.096	9.941	-0.196	11.338	14.11	15.93	-0.012	-0.176	-14.875	0.012	0.176	38.801	-0.886	-3.002	-38.531	-1.538	-4.237	30.59	16.328	2.767	-27.931	15.323	2.771	29.681	-13.789	11.177	-27.232	-12.517	10.826	1.135	-14.334	52.671	0.84	-30.303	41.718	17.005	-25.551	35.295	-17.441	-25.313	35.162	0.427	-43.903	44.743	1.118
1	F	4	21	-0.006	25.193	12.31	-0.002	13.842	13.216	20.419	-0.605	-0.062	-20.67	0.605	0.062	46.314	-1.442	-5.094	-45.213	0.509	-5.109	34.528	19.28	4.641	-34.058	19.391	4.388	32.704	-18.372	5.27	-31.697	-15.767	4.736	0.061	-22.023	39.966	-0.207	-37.871	25.381	17.866	-32.535	20.683	-17.611	-30.831	21.001	0.115	-51.924	29.47	0.178
1	M	4	24.9	0.681	21.71	16.636	0.74	10.147	16.664	22.343	0.754	-0.183	-19.36	-0.754	0.183	47.886	-0.187	-4.838	-46.799	-1.456	-4.756	37.277	14.644	6.344	-33.59	12.547	8.511	37.47	-20.537	5.858	-33.539	-18.389	7.033	0.022	-29.442	46.659	0.196	-44.69	30.549	18.498	-35.449	25.4	-17.57	-33.72	26.468	0.533	-58.314	32.879	0.183
1	M	4	26.6	-2.315	23.352	15.425	-2.163	14.796	15.395	16.233	-0.819	0.31	-21.407	0.819	-0.31	45.486	-6.007	-6.1	-48.657	-4.676	-7.022	32.72	10.435	6.348	-34.339	12.794	6.054	31.813	-19.233	6.678	-34.3	-19.802	7.116	-2.284	-22.887	47.048	-2.648	-37.343	33.076	15.54	-28.872	26.39	-19.218	-28.975	24.264	-3.104	-50.38	35.759	-3.466
1	M	4	19.7	2.343	25.64	10.032	2.327	5.4	10.616	17.404	-0.061	0.078	-12.496	-0.706	0.233	47.745	0.646	-9.318	-43.076	-0.532	-8.943	36.146	19.434	1.243	-28.825	19.598	2.821	34.285	-19.246	3.557	-28.481	-18.648	4.518	1.239	-27.838	44.167	1.276	-41.592	30.413	19.066	-33.577	24.356	-16.408	-33.872	24.429	1.085	-52.928	37.96	1.458
1	M	4	20.1	-0.451	20.662	15.071	-0.873	5.715	15.886	15.914	0.899	0.908	-19.284	-0.785	-0.516	43.272	2.371	-4.071	-46.156	-0.023	-8.18	32.233	14.664	6.249	-33.707	12.868	5.694	31.516	-18.703	1.653	-34.709	-17.176	-2.643	-0.651	-27.623	46.474	-0.759	-39.522	30.655	17.463	-32.089	21.708	-18.373	-31.382	22.691	-1.479	-52.499	32.152	-0.553
1	M	4	24.7	-2.232	23.173	14.57	-2.347	10.315	16.003	13.547	0.257	0.594	-18.498	0.169	-1.116	42.549	0.214	-5.081	-47.379	0.44	-8.497	30.642	12.322	7.367	-32.966	13.686	5.916	28.776	-18.207	7.57	-32.507	-16.568	5.251	-2.156	-25.465	52.777	-2.341	-41.274	36.117	14.995	-31.491	26.391	-19.03	-30.34	26.626	-1.311	-53.039	38.401	-1.711
1	M	4	25.4	-1.776	23.768	16.324	-1.734	7.943	17.759	16.039	-0.372	0.353	-17.258	0.184	0.892	43.205	1.296	-3.879	-44.915	3.052	-5.221	30.391	16.353	8.76	-30.975	17.663	8.269	29.411	-20.811	10.122	-31.772	-18.742	8.587	-1.766	-31.072	48.234	-1.614	-44.055	34.344	14.4	-36.213	24.078	-19.846	-35.238	24.888	-2.228	-57.028	32.111	-1.961
1	F	4	19.6	-0.644	21.289	12.449	-0.802	6.447	10.551	15.687	0.457	0.561	-16.164	-0.8	-0.977	42.657	-0.015	-4.761	-42.713	-1.338	-6.232	30.558	15.029	6.853	-30.086	16.512	6.56	30.426	-17.693	5.296	-29.268	-18.37	4.497	-0.424	-22.995	39.816	-0.556	-37.378	27.91	15.542	-30.838	21.157	-17.032	-29.768	21.285	-1.163	-50.463	30.725	-0.902
1	F	4	23.4	1.36	23.754	9.954	2.282	9.583	13.089	20.877	-0.853	0.491	-16.654	0.462	-0.966	44.835	-1.927	-4.02	-40.096	1.598	-4.34	35.451	14.474	4.131	-30.152	16.361	4.741	34.286	-18.519	9.337	-29.368	-14.016	8.653	1.2	-17.655	46.546	0.707	-35.201	36.916	17.734	-29.339	31.798	-17.285	-28.301	29.414	1.478	-47.073	43.498	0.76
1	F	4	21.1	-1.985	24.166	4.971	-1	8.791	10.147	16.919	0.143	-0.312	-17.255	-0.143	0.312	45.206	-1.538	-8.291	-43.956	-1.573	-1.998	32.702	17.27	-1.488	-31.39	15.878	2.155	33.333	-15.966	7.058	-30.136	-14.35	8.946	-1.356	-16.662	45.206	-0.692	-31.837	37.107	14.238	-23.692	29.749	-16.45	-24.271	30.177	0.867	-41.49	40.101	1.667
1	F	4	18.4	-0.095	22.107	13.658	-0.43	6.502	13.586	13.94	-0.524	1.852	-17.412	0.228	0.731	39.612	-1.257	-2.213	-44.609	-1.013	-5.834	28.667	11.783	8.627	-31.084	13.519	7.893	27.236	-16.661	7.76	-31.989	-14.485	6.229	-1.308	-21.5	40.863	-1.339	-35.999	26.493	15.43	-27.681	23.264	-18.481	-27.061	23.214	-2.351	-44.736	28.631	-2.742
1	M	4	22.5	0.38	25.685	11.547	1.112	11.364	13.854	20.306	-0.972	0.272	-17.014	0.972	-0.272	46.795	-1.66	-2.606	-45.309	-0.885	-2.997	35.468	20.515	5.546	-31.051	17.37	6.959	35.871	-16.474	12.652	-30.248	-15.74	12.087	1.184	-19.907	50.785	0.165	-33.721	40.171	19.282	-27.203	31.712	-17.978	-27.33	28.899	1.292	-46.329	46.935	1.038
1	F	4	22.3	0.036	21.749	14.76	-0.141	6.941	16.068	16.342	-0.518	0.661	-17.724	0.518	-0.661	44.822	-0.211	-7.55	-44.495	-0.343	-6.31	31.723	15.378	4.004	-32.23	12.42	4.288	31.596	-17.682	7.927	-29.499	-17.995	8.648	-0.045	-25.471	45.974	0.154	-39.153	30.599	17.66	-33.684	24.855	-16.233	-32.386	24.075	0.167	-51.512	33.282	1.202
3	M	1	27.9	1.258	21.754	15.579	0.859	9.641	14.934	20.954	-0.235	0.59	-17.977	-0.39	-0.52	43.4	-0.356	-3.24	-41.432	0.971	-2.096	30.722	14.553	12.839	-28.306	18.395	15.079	32.787	-21.207	0.229	-29.947	-18.391	2.563	0.249	-29.476	42.222	-0.755	-41.263	20.295	19.912	-33.681	17.571	-19.231	-30.433	17.483	-1.939	-58.722	16.339	-1.996
5	M	2	29.1	0.175	26.067	12.28	0.833	11.987	12.631	20.368	-0.73	-0.819	-16.936	0.493	0.924	47.777	-1.141	-5.351	-45.878	2.886	-6.447	37.087	16.982	1.838	-34.274	19.538	3.814	35.267	-24.083	3.058	-35.108	-21.123	2.626	-0.157	-25.943	40.328	-0.676	-43.842	19.629	18.879	-33.198	13.867	-17.508	-31.339	15.299	0.35	-56.881	22.037	0.022
3	M	3	32.8	0.855	21.38	14.322	1.488	6.982	13.23	20.998	-0.08	-0.157	-18.715	0.08	0.157	53.763	-8.014	-13.756	-51.976	-7.071	-13.574	38.043	7.531	5.373	-34.564	9.67	4.634	37.641	-21.193	-3.278	-33.361	-21.668	-1.37	1.535	-29.492	40.034	0.752	-40.831	22.97	21.582	-32.089	18.696	-21.325	-31.053	17.324	1.691	-58.905	26.34	2.023
2	F	3	29.9	0.377	31.036	6.848	0.537	18.497	11.896	21.981	-0.751	-0.778	-20.924	-1.077	-0.09	46.711	-2.771	-4.52	-46.285	-2.026	-4.024	32.94	15.018	2.894	-33.099	16.64	2.401	34.414	-18.183	10.103	-31.647	-18.308	12.095	0.67	-13.143	47.745	1.036	-34.65	37.969	18.428	-24.947	29.79	-14.076	-27.532	30.756	1.028	-48.345	44.368	0.916
2	M	1	29.4	1.23	26.925	11.244	0.819	10.911	13.34	21.355	0.074	-0.531	-16.649	-0.074	0.531	50.336	-10.347	-11.172	-48.486	-6.044	-9.931	37.475	13.454	2.1	-35.824	16.547	1.744	35.451	-21.099	2.24	-32.457	-22.999	6.117	0.145	-26.009	46.935	0.171	-42.048	27.415	21.356	-33.247	22.027	-20.106	-32.607	21.873	0.841	-64.172	25.744	0.486
4	M	1	26.7	-0.206	24.231	16.144	-0.43	8.603	14.449	20.159	-0.091	-0.732	-21.646	0.091	0.732	44.438	-1.559	-4.05	-43.338	0.012	-2.836	33.541	15.849	8.005	-33.985	19.184	7.478	31.833	-22.969	1.489	-32.824	-20.44	1.36	-0.086	-35.86	37.883	-0.593	-52.008	19.592	17.578	-40.178	14.606	-19.085	-37.779	13.007	-0.948	-68.913	20.451	-1.039
3	M	1	23.6	1.465	27.24	16.118	1.626	9.684	17.028	21.637	-0.235	0.341	-17.312	0.235	-0.341	48.962	-2.947	-6.344	-45.865	-0.421	-3.4	37.173	17.823	8.061	-32.14	18.033	11.6	35.603	-19.604	4.897	-31.533	-16.527	5.463	0.883	-33.67	46.484	0.315	-45.17	24.69	21.282	-34.232	20.369	-19.587	-33.138	20.146	0.62	-61.13	22.273	0.602
4	M	3	27.7	-1.236	27.299	11.088	-0.909	11.166	12.27	17.943	-0.612	-0.209	-19.43	-0.3	-0.344	39.939	-2.411	-3.327	-40.158	-1.732	-5.005	30.735	13.23	5.64	-29.886	13.203	4.413	30.019	-18.028	3.906	-30.852	-15.515	3.268	-0.499	-25.623	42.117	-0.898	-39.721	23.582	18.506	-31.421	17.815	-21.253	-31.823	18.594	-0.363	-55.352	24.629	-0.358
3	M	3	28.9	-0.261	25.599	8.083	-0.469	12.793	11.135	17.044	-0.016	0.045	-21.189	0.016	-0.045	46.083	-4.308	-4.214	-48.557	-3.071	-4.282	33.958	12.058	5.693	-33.504	14.163	4.437	34.02	-20.582	1.184	-33.827	-19.689	3.404	-0.407	-26.374	39.897	-1.051	-38.917	25.121	15.643	-30.6	18.341	-18.973	-32.044	17.317	-1.188	-57.537	30.174	-1.605
4	M	1	27.7	-0.71	23.027	13.629	-0.932	5.938	14.484	19.397	0.046	0.772	-15.942	-0.046	-0.772	47.658	-3.227	-8.399	-48.08	-1.017	-7.585	32.75	17.242	4.508	-34.567	15.912	5.606	32.234	-24.958	0.979	-35.779	-23.952	-0.964	-0.274	-41.632	44.355	-1.406	-54.2	24.463	18.913	-42.161	16.464	-21.271	-42.624	15.646	-1.113	-72.351	21.453	-0.499
LEGEND
Age ranges		Age(years)
1		20-29,9
2		60-69,9
3		70-79,9
4		80-89,9
5		90-99,9
[truncated: 103 more columns]
